# Supplementary material for: Cardiologist-level interpretable knowledge-fused deep neural network for automatic arrhythmia diagnosis
Source: Commun Med (Lond). 2024 Feb 28;4:31. doi: 10.1038/s43856-024-00464-4 (PMC10901870; doi:10.1038/s43856-024-00464-4)
Supplement: Supplementary file 4 — Supplementary Data 1 [file 43856_2024_464_MOESM4_ESM.xlsx]

## Sheet: Figure 2
	cardiologist 1						cardiologist 2						cardiologist 3						SJTU-model						Label
sample_id	Normal	ST	SB	PAC	AF	PVC	Normal	ST	SB	PAC	AF	PVC	Normal	ST	SB	PAC	AF	PVC	Normal	ST	SB	PAC	AF	PVC	Normal	ST	SB	PAC	AF	PVC
1	1	0	0	0	0	0	1	0	0	0	0	0	1	0	0	0	0	0	1	0	0	0	0	0	1	0	0	0	0	0
2	0	0	0	0	0	0	0	0	0	0	0	0	0	0	0	0	0	0	0	0	0	0	0	0	0	0	0	0	0	0
3	1	0	0	0	0	0	1	0	0	0	0	0	1	0	0	0	0	0	1	0	0	0	0	0	1	0	0	0	0	0
4	1	0	0	0	0	0	1	0	0	0	0	0	1	0	0	0	0	0	1	0	0	0	0	0	1	0	0	0	0	0
5	0	0	1	0	0	0	0	0	1	0	0	0	0	0	1	0	0	0	0	0	1	0	0	0	0	0	0	0	0	0
6	1	0	0	0	0	0	1	0	0	0	0	0	1	0	0	0	0	0	1	0	0	0	0	0	1	0	0	0	0	0
7	0	0	1	0	0	0	1	0	0	0	0	0	1	0	0	0	0	0	0	0	1	0	0	0	0	0	1	0	0	0
8	1	0	0	0	0	0	1	0	0	0	0	0	1	0	0	0	0	0	1	0	0	0	0	0	1	0	0	0	0	0
9	1	0	0	0	0	0	1	0	0	0	0	0	1	0	0	0	0	0	1	0	0	0	0	0	1	0	0	0	0	0
10	1	0	0	0	0	0	1	0	0	0	0	0	1	0	0	0	0	0	0	0	0	0	0	0	0	0	0	0	0	0
11	1	0	0	0	0	0	1	0	0	0	0	0	1	0	0	0	0	0	0	0	0	0	0	0	0	0	0	0	0	0
12	1	0	0	0	0	0	1	0	0	0	0	0	1	0	0	0	0	0	0	0	0	0	0	0	0	0	0	0	0	0
13	0	0	0	0	0	0	1	0	0	0	0	0	1	0	0	0	0	0	0	0	0	0	0	0	0	0	0	0	0	0
14	1	0	0	0	0	0	1	0	0	0	0	0	1	0	0	0	0	0	1	0	0	0	0	0	1	0	0	0	0	0
15	1	0	0	0	0	0	1	0	0	0	0	0	1	0	0	0	0	0	0	1	0	0	0	0	0	1	0	0	0	0
16	0	0	1	0	0	1	0	0	0	0	0	1	0	0	1	0	0	1	0	0	1	1	0	1	0	0	1	0	0	1
17	1	0	0	0	0	0	1	0	0	0	0	0	1	0	0	0	0	0	1	0	0	0	0	0	1	0	0	0	0	0
18	1	0	0	0	0	0	1	0	0	0	0	0	1	0	0	0	0	0	1	0	0	0	0	0	1	0	0	0	0	0
19	0	0	0	0	0	1	0	0	0	0	0	1	0	0	0	0	0	1	0	0	0	0	0	1	0	0	0	0	0	1
20	0	1	0	0	0	0	0	1	0	0	0	0	0	1	0	0	0	0	0	1	0	0	0	0	0	1	0	0	0	0
21	1	0	0	0	0	0	0	0	0	0	0	0	1	0	0	0	0	0	1	0	0	0	0	0	1	0	0	0	0	0
22	1	0	0	0	0	0	1	0	0	0	0	0	1	0	0	0	0	0	1	0	0	0	0	0	1	0	0	0	0	0
23	1	0	0	0	0	0	1	0	0	0	0	0	1	0	0	0	0	0	1	0	0	0	0	0	1	0	0	0	0	0
24	0	0	1	0	0	0	0	0	1	0	0	0	0	0	1	0	0	0	0	0	1	0	0	0	0	0	1	0	0	0
25	1	0	0	0	0	0	1	0	0	0	0	0	1	0	0	0	0	0	1	0	0	0	0	0	1	0	0	0	0	0
26	0	0	0	0	0	1	0	0	0	0	0	1	0	0	0	0	0	1	0	0	0	0	0	1	0	0	0	0	0	1
27	1	0	0	0	0	0	1	0	0	0	0	0	1	0	0	0	0	0	1	0	0	0	0	0	1	0	0	0	0	0
28	1	0	0	0	0	0	1	0	0	0	0	0	1	0	0	0	0	0	0	0	0	0	0	0	0	0	0	0	0	0
29	1	0	0	0	0	0	1	0	0	0	0	0	1	0	0	0	0	0	1	0	0	0	0	0	1	0	0	0	0	0
30	1	0	0	0	0	0	1	0	0	0	0	0	1	0	0	0	0	0	0	0	0	0	0	0	0	0	0	0	0	0
31	1	0	0	0	0	0	1	0	0	0	0	0	1	0	0	0	0	0	0	0	0	0	0	0	0	0	0	0	0	0
32	1	0	0	0	0	0	1	0	0	0	0	0	1	0	0	0	0	0	0	0	0	0	0	0	0	0	0	0	0	0
33	0	1	0	0	0	0	1	0	0	0	0	0	0	1	0	0	0	0	0	1	0	0	0	0	0	1	0	0	0	0
34	1	0	0	0	0	0	1	0	0	0	0	0	1	0	0	0	0	0	1	0	0	0	0	0	1	0	0	0	0	0
35	1	0	0	0	0	0	1	0	0	0	0	0	1	0	0	0	0	0	1	0	0	0	0	0	1	0	0	0	0	0
36	1	0	0	0	0	0	1	0	0	0	0	0	1	0	0	0	0	0	1	0	0	0	0	0	1	0	0	0	0	0
37	1	0	0	0	0	0	1	0	0	0	0	0	1	0	0	0	0	0	0	0	0	0	0	0	0	0	0	0	0	0
38	0	0	0	0	0	0	1	0	0	0	0	0	1	0	0	0	0	0	1	0	0	0	0	0	1	0	0	0	0	0
39	1	0	0	0	0	0	1	0	0	0	0	0	1	0	0	0	0	0	0	0	0	0	0	0	0	0	0	0	0	0
40	1	0	0	0	0	0	1	0	0	0	0	0	1	0	0	0	0	0	1	0	0	0	0	0	1	0	0	0	0	0
41	0	0	0	0	0	0	0	1	0	0	0	0	0	1	0	0	0	0	0	1	0	0	0	0	0	1	0	0	0	0
42	1	0	0	0	0	0	1	0	0	0	0	0	1	0	0	0	0	0	1	0	0	0	0	0	1	0	0	0	0	0
43	1	0	0	0	0	0	1	0	0	0	0	0	1	0	0	0	0	0	1	0	0	0	0	0	1	0	0	0	0	0
44	1	0	0	0	0	0	1	0	0	0	0	0	1	0	0	0	0	0	1	0	0	0	0	0	1	0	0	0	0	0
45	1	0	0	0	0	0	1	0	0	0	0	0	1	0	0	0	0	0	1	0	0	0	0	0	1	0	0	0	0	0
46	1	0	0	0	0	0	1	0	0	0	0	0	1	0	0	0	0	0	1	0	0	0	0	0	1	0	0	0	0	0
47	1	0	0	0	0	0	0	1	0	0	0	0	1	0	0	0	0	0	1	0	0	0	0	0	1	0	0	0	0	0
48	1	0	0	0	0	0	1	0	0	0	0	0	1	0	0	0	0	0	1	0	0	0	0	0	1	0	0	0	0	0
49	1	0	0	0	0	0	1	0	0	0	0	0	0	0	0	0	0	0	1	0	0	0	0	0	1	0	0	0	0	0
50	1	0	0	0	0	0	1	0	0	0	0	0	1	0	0	0	0	0	1	0	0	0	0	0	1	0	0	0	0	0
51	1	0	0	0	0	0	1	0	0	0	0	0	1	0	0	0	0	0	1	0	0	0	0	0	1	0	0	0	0	0
52	1	0	0	0	0	0	1	0	0	0	0	0	1	0	0	0	0	0	1	0	0	0	0	0	1	0	0	0	0	0
53	1	0	0	0	0	0	1	0	0	0	0	0	1	0	0	0	0	0	1	0	0	0	0	0	1	0	0	0	0	0
54	0	1	0	0	0	0	1	0	0	0	0	0	0	1	0	0	0	0	0	1	0	0	0	0	0	1	0	0	0	0
55	1	0	0	0	0	0	1	0	0	0	0	0	1	0	0	0	0	0	1	0	0	0	0	0	1	0	0	0	0	0
56	1	0	0	0	0	0	1	0	0	0	0	0	1	0	0	0	0	0	1	0	0	0	0	0	1	0	0	0	0	0
57	1	0	0	0	0	0	1	0	0	0	0	0	1	0	0	0	0	0	1	0	0	0	0	0	1	0	0	0	0	0
58	1	0	0	0	0	0	1	0	0	0	0	0	1	0	0	0	0	0	1	0	0	0	0	0	1	0	0	0	0	0
59	0	0	0	0	0	1	0	0	0	0	0	1	0	0	0	0	0	1	0	0	0	0	0	1	0	0	0	0	0	1
60	0	0	1	0	0	0	1	0	0	0	0	0	0	0	1	0	0	0	0	0	1	0	0	0	0	0	1	0	0	0
61	1	0	0	0	0	0	1	0	0	0	0	0	1	0	0	0	0	0	1	0	0	0	0	0	1	0	0	0	0	0
62	1	0	0	0	0	0	1	0	0	0	0	0	1	0	0	0	0	0	1	0	0	0	0	0	1	0	0	0	0	0
63	1	0	0	0	0	0	1	0	0	0	0	0	1	0	0	0	0	0	1	0	0	0	0	0	1	0	0	0	0	0
64	0	1	0	0	0	0	0	1	0	0	0	0	0	1	0	0	0	0	0	1	0	0	0	0	0	1	0	0	0	0
65	1	0	0	0	0	0	1	0	0	0	0	0	1	0	0	0	0	0	1	0	0	0	0	0	1	0	0	0	0	0
66	1	0	0	0	0	0	0	0	0	0	0	0	1	0	0	0	0	0	0	0	0	0	0	0	0	0	0	0	0	0
67	1	0	0	0	0	0	1	0	0	0	0	0	1	0	0	0	0	0	1	0	0	0	0	0	1	0	0	0	0	0
68	1	0	0	0	0	0	1	0	0	0	0	0	1	0	0	0	0	0	1	0	0	0	0	0	1	0	0	0	0	0
69	1	0	0	0	0	0	1	0	0	0	0	0	1	0	0	0	0	0	1	0	0	0	0	0	1	0	0	0	0	0
70	1	0	0	0	0	0	1	0	0	0	0	0	1	0	0	0	0	0	1	0	0	0	0	0	1	0	0	0	0	0
71	1	0	0	0	0	0	1	0	0	0	0	0	1	0	0	0	0	0	1	0	0	0	0	0	1	0	0	0	0	0
72	0	1	0	0	0	0	0	1	0	0	0	0	0	1	0	0	0	0	0	1	0	0	0	0	0	1	0	0	0	0
73	1	0	0	0	0	0	1	0	0	0	0	0	1	0	0	0	0	0	1	0	0	0	0	0	1	0	0	0	0	0
74	0	0	0	0	0	1	0	0	0	0	0	1	0	0	0	0	0	1	0	0	0	0	0	1	0	0	0	0	0	1
75	1	0	0	0	0	0	1	0	0	0	0	0	1	0	0	0	0	0	1	0	0	0	0	0	1	0	0	0	0	0
76	1	0	0	0	0	0	1	0	0	0	0	0	1	0	0	0	0	0	1	0	0	0	0	0	1	0	0	0	0	0
77	0	1	0	0	0	0	0	1	0	0	0	0	0	1	0	0	0	0	0	1	0	0	0	0	0	1	0	0	0	0
78	1	0	0	0	0	0	1	0	0	0	0	0	1	0	0	0	0	0	1	0	0	0	0	0	1	0	0	0	0	0
79	0	1	0	0	0	0	1	0	0	0	0	0	0	1	0	0	0	0	0	1	0	0	0	0	0	1	0	0	0	0
80	1	0	0	0	0	0	1	0	0	0	0	0	1	0	0	0	0	0	1	0	0	0	0	0	1	0	0	0	0	0
81	1	0	0	0	0	0	1	0	0	0	0	0	1	0	0	0	0	0	1	0	0	0	0	0	1	0	0	0	0	0
82	1	0	0	0	0	0	1	0	0	0	0	0	0	0	0	0	0	0	0	0	0	0	0	0	0	0	0	0	0	0
83	1	0	0	0	0	0	1	0	0	0	0	0	0	1	0	0	0	0	0	1	0	0	0	0	0	1	0	0	0	0
84	1	0	0	0	0	0	1	0	0	0	0	0	1	0	0	0	0	0	1	0	0	0	0	0	1	0	0	0	0	0
85	0	0	0	1	0	0	0	0	0	1	0	0	0	0	0	1	0	0	0	0	0	0	0	0	0	0	0	1	0	0
86	1	0	0	0	0	0	1	0	0	0	0	0	1	0	0	0	0	0	1	0	0	0	0	0	1	0	0	0	0	0
87	1	0	0	0	0	0	1	0	0	0	0	0	1	0	0	0	0	0	1	0	0	0	0	0	1	0	0	0	0	0
88	1	0	0	0	0	0	1	0	0	0	0	0	1	0	0	0	0	0	1	0	0	0	0	0	1	0	0	0	0	0
89	1	0	0	0	0	0	1	0	0	0	0	0	1	0	0	0	0	0	1	0	0	0	0	0	1	0	0	0	0	0
90	1	0	0	0	0	0	1	0	0	0	0	0	1	0	0	0	0	0	1	0	0	0	0	0	1	0	0	0	0	0
91	1	0	0	0	0	0	1	0	0	0	0	0	1	0	0	0	0	0	1	0	0	0	0	0	1	0	0	0	0	0
92	1	0	0	0	0	0	1	0	0	0	0	0	1	0	0	0	0	0	1	0	0	0	0	0	0	0	0	0	0	0
93	0	0	1	0	0	0	0	0	1	0	0	0	0	0	1	0	0	0	0	0	1	0	0	0	0	0	1	0	0	0
94	1	0	0	0	0	0	1	0	0	0	0	0	1	0	0	0	0	0	1	0	0	0	0	0	1	0	0	0	0	0
95	1	0	0	0	0	0	1	0	0	0	0	0	1	0	0	0	0	0	1	0	0	0	0	0	1	0	0	0	0	0
96	1	0	0	0	0	0	1	0	0	0	0	0	1	0	0	0	0	0	1	0	0	0	0	0	1	0	0	0	0	0
97	1	0	0	0	0	0	1	0	0	0	0	0	1	0	0	0	0	0	1	0	0	0	0	0	1	0	0	0	0	0
98	1	0	0	0	0	0	1	0	0	0	0	0	1	0	0	0	0	0	1	0	0	0	0	0	1	0	0	0	0	0
99	1	0	0	0	0	0	1	0	0	0	0	0	1	0	0	0	0	0	1	0	0	0	0	0	1	0	0	0	0	0
100	1	0	0	0	0	0	1	0	0	0	0	0	1	0	0	0	0	0	1	0	0	0	0	0	1	0	0	0	0	0
101	0	1	0	0	0	0	0	1	0	0	0	0	0	1	0	0	0	0	0	1	0	0	0	0	0	1	0	0	0	0
102	1	0	0	0	0	0	1	0	0	0	0	0	1	0	0	0	0	0	1	0	0	0	0	0	1	0	0	0	0	0
103	1	0	0	0	0	0	1	0	0	0	0	0	1	0	0	0	0	0	1	0	0	0	0	0	1	0	0	0	0	0
104	0	1	0	0	0	0	0	1	0	0	0	0	0	1	0	0	0	0	0	1	0	0	0	0	0	1	0	0	0	0
105	1	0	0	0	0	0	1	0	0	0	0	0	1	0	0	0	0	0	1	0	0	0	0	0	1	0	0	0	0	0
106	1	0	0	0	0	0	1	0	0	0	0	0	1	0	0	0	0	0	1	0	0	0	0	0	1	0	0	0	0	0
107	1	0	0	0	0	0	1	0	0	0	0	0	1	0	0	0	0	0	1	0	0	0	0	0	1	0	0	0	0	0
108	1	0	0	0	0	0	1	0	0	0	0	0	1	0	0	0	0	0	1	0	0	0	0	0	1	0	0	0	0	0
109	1	0	0	0	0	0	1	0	0	0	0	0	1	0	0	0	0	0	1	0	0	0	0	0	1	0	0	0	0	0
110	1	0	0	0	0	0	1	0	0	0	0	0	1	0	0	0	0	0	1	0	0	0	0	0	1	0	0	0	0	0
111	1	0	0	0	0	0	1	0	0	0	0	0	1	0	0	0	0	0	1	0	0	0	0	0	1	0	0	0	0	0
112	1	0	0	0	0	0	1	0	0	0	0	0	1	0	0	0	0	0	1	0	0	0	0	0	1	0	0	0	0	0
113	1	0	0	0	0	0	1	0	0	0	0	0	1	0	0	0	0	0	1	0	0	0	0	0	1	0	0	0	0	0
114	1	0	0	0	0	0	1	0	0	0	0	0	1	0	0	0	0	0	1	0	0	0	0	0	1	0	0	0	0	0
115	1	0	0	0	0	0	1	0	0	0	0	0	1	0	0	0	0	0	1	0	0	0	0	0	1	0	0	0	0	0
116	0	0	1	0	0	0	1	0	0	0	0	0	0	0	1	0	0	0	0	0	1	0	0	0	0	0	1	0	0	0
117	0	1	0	0	0	0	0	1	0	0	0	0	0	1	0	0	0	0	0	1	0	0	0	0	0	1	0	0	0	0
118	1	0	0	0	0	0	1	0	0	0	0	0	1	0	0	0	0	0	0	0	0	0	0	0	0	0	0	0	0	0
119	0	0	1	0	0	0	0	0	1	0	0	0	0	0	1	0	0	0	0	0	1	0	0	0	0	0	1	0	0	0
120	1	0	0	0	0	0	1	0	0	0	0	0	1	0	0	0	0	0	1	0	0	0	0	0	1	0	0	0	0	0
121	1	0	0	0	0	0	1	0	0	0	0	0	1	0	0	0	0	0	1	0	0	0	0	0	1	0	0	0	0	0
122	1	0	0	0	0	0	1	0	0	0	0	0	1	0	0	0	0	0	1	0	0	0	0	0	1	0	0	0	0	0
123	1	0	0	0	0	0	1	0	0	0	0	0	1	0	0	0	0	0	1	0	0	0	0	0	1	0	0	0	0	0
124	1	0	0	0	0	0	1	0	0	0	0	0	1	0	0	0	0	0	1	0	0	0	0	0	1	0	0	0	0	0
125	1	0	0	0	0	0	1	0	0	0	0	0	1	0	0	0	0	0	1	0	0	0	0	0	1	0	0	0	0	0
126	1	0	0	0	0	0	1	0	0	0	0	0	1	0	0	0	0	0	1	0	0	0	0	0	1	0	0	0	0	0
127	1	0	0	0	0	0	1	0	0	0	0	0	1	0	0	0	0	0	1	0	0	0	0	0	1	0	0	0	0	0
128	1	0	0	0	0	0	1	0	0	0	0	0	0	0	0	0	0	1	0	0	0	0	0	0	0	0	0	0	0	1
129	0	0	1	0	0	0	1	0	0	0	0	0	0	0	1	0	0	0	0	0	1	0	0	0	0	0	1	0	0	0
130	1	0	0	0	0	0	1	0	0	0	0	0	1	0	0	0	0	0	1	0	0	0	0	0	1	0	0	0	0	0
131	0	0	0	0	0	0	0	0	0	0	0	0	0	0	1	0	0	0	0	0	1	0	0	0	0	0	1	0	0	0
132	0	0	1	0	0	1	0	0	0	0	0	1	0	0	1	0	0	1	0	0	0	0	0	1	0	0	1	0	0	1
133	1	0	0	0	0	0	1	0	0	0	0	0	1	0	0	0	0	0	1	0	0	0	0	0	1	0	0	0	0	0
134	1	0	0	0	0	0	1	0	0	0	0	0	1	0	0	0	0	0	1	0	0	0	0	0	1	0	0	0	0	0
135	1	0	0	0	0	0	1	0	0	0	0	0	1	0	0	0	0	0	0	0	0	0	0	0	0	0	0	0	0	0
136	1	0	0	0	0	0	1	0	0	0	0	0	1	0	0	0	0	0	1	0	0	0	0	0	1	0	0	0	0	0
137	1	0	0	0	0	0	1	0	0	0	0	0	1	0	0	0	0	0	1	0	0	0	0	0	1	0	0	0	0	0
138	1	0	0	0	0	0	1	0	0	0	0	0	1	0	0	0	0	0	1	0	0	0	0	0	1	0	0	0	0	0
139	1	0	0	0	0	0	1	0	0	0	0	0	1	0	0	0	0	0	1	0	0	0	0	0	1	0	0	0	0	0
140	1	0	0	0	0	0	1	0	0	0	0	0	1	0	0	0	0	0	1	0	0	0	0	0	1	0	0	0	0	0
141	0	0	1	0	0	0	1	0	0	0	0	0	0	0	1	0	0	0	0	0	1	0	0	0	0	0	1	0	0	1
142	0	0	0	1	0	0	0	0	0	1	0	0	0	0	0	1	0	0	0	0	0	1	0	0	0	0	0	1	0	0
143	1	0	0	0	0	0	1	0	0	0	0	0	1	0	0	0	0	0	0	0	0	0	0	0	0	0	0	0	0	0
144	1	0	0	0	0	0	1	0	0	0	0	0	1	0	0	0	0	0	1	0	0	0	0	0	1	0	0	0	0	0
145	1	0	0	0	0	0	1	0	0	0	0	0	1	0	0	0	0	0	1	0	0	0	0	0	1	0	0	0	0	0
146	1	0	0	0	0	0	1	0	0	0	0	0	1	0	0	0	0	0	1	0	0	0	0	0	1	0	0	0	0	0
147	1	0	0	0	0	0	1	0	0	0	0	0	1	0	0	0	0	0	0	0	0	0	0	0	0	0	0	0	0	0
148	1	0	0	0	0	0	1	0	0	0	0	0	1	0	0	0	0	0	1	0	0	0	0	0	0	0	0	0	0	0
149	0	0	1	0	0	0	0	0	1	0	0	0	0	0	1	0	0	0	0	0	1	0	0	0	0	0	1	0	0	0
150	1	0	0	0	0	0	1	0	0	0	0	0	1	0	0	0	0	0	1	0	0	0	0	0	1	0	0	0	0	0
151	0	0	0	0	0	0	1	0	0	0	0	0	1	0	0	0	0	0	0	0	0	0	0	0	0	0	0	0	0	0
152	1	0	0	0	0	0	1	0	0	0	0	0	1	0	0	0	0	0	1	0	0	0	0	0	1	0	0	0	0	0
153	0	0	1	0	0	0	0	0	0	0	0	0	0	0	1	0	0	0	0	0	1	0	0	0	0	0	1	0	0	0
154	0	0	0	1	0	0	0	0	0	1	0	1	0	0	0	1	0	1	0	0	0	0	0	1	0	0	0	1	0	1
155	1	0	0	0	0	0	1	0	0	0	0	0	1	0	0	0	0	0	1	0	0	0	0	0	1	0	0	0	0	0
156	1	0	0	0	0	0	1	0	0	0	0	0	1	0	0	0	0	0	1	0	0	0	0	0	1	0	0	0	0	0
157	0	1	0	0	0	0	1	0	0	0	0	0	0	1	0	0	0	0	0	1	0	0	0	0	0	1	0	0	0	0
158	1	0	0	0	0	0	1	0	0	0	0	0	1	0	0	0	0	0	1	0	0	0	0	0	1	0	0	0	0	0
159	1	0	0	0	0	0	1	0	0	0	0	0	1	0	0	0	0	0	0	0	0	0	0	0	0	0	0	0	0	0
160	1	0	0	0	0	0	1	0	0	0	0	0	1	0	0	0	0	0	0	0	0	0	0	0	0	0	0	0	0	0
161	1	0	0	0	0	0	1	0	0	0	0	0	1	0	0	0	0	0	1	0	0	0	0	0	1	0	0	0	0	0
162	0	0	0	1	0	0	0	0	0	1	0	0	0	0	0	1	0	0	0	0	0	1	0	0	0	0	0	1	0	0
163	1	0	0	0	0	0	1	0	0	0	0	0	1	0	0	0	0	0	1	0	0	0	0	0	1	0	0	0	0	0
164	1	0	0	0	0	0	1	0	0	0	0	0	1	0	0	0	0	0	1	0	0	0	0	0	1	0	0	0	0	0
165	1	0	0	0	0	0	0	0	0	1	0	0	0	0	0	1	0	0	0	0	0	0	0	0	0	0	0	1	0	0
166	1	0	0	0	0	0	1	0	0	0	0	0	1	0	0	0	0	0	1	0	0	0	0	0	1	0	0	0	0	0
167	1	0	0	0	0	0	1	0	0	0	0	0	1	0	0	0	0	0	0	0	0	0	0	0	0	0	0	0	0	0
168	1	0	0	0	0	0	1	0	0	0	0	0	1	0	0	0	0	0	1	0	0	0	0	0	1	0	0	0	0	0
169	1	0	0	0	0	0	1	0	0	0	0	0	1	0	0	0	0	0	1	0	0	0	0	0	1	0	0	0	0	0
170	1	0	0	0	0	0	1	0	0	0	0	0	1	0	0	0	0	0	1	0	0	0	0	0	1	0	0	0	0	0
171	0	1	0	0	0	0	1	0	0	0	0	0	0	1	0	0	0	0	0	1	0	0	0	0	0	1	0	0	0	0
172	1	0	0	0	0	0	1	0	0	0	0	0	1	0	0	0	0	0	1	0	0	0	0	0	1	0	0	0	0	0
173	1	0	0	0	0	0	1	0	0	0	0	0	1	0	0	0	0	0	1	0	0	0	0	0	1	0	0	0	0	0
174	1	0	0	0	0	0	1	0	0	0	0	0	1	0	0	0	0	0	1	0	0	0	0	0	1	0	0	0	0	0
175	1	0	0	0	0	0	1	0	0	0	0	0	1	0	0	0	0	0	1	0	0	0	0	0	1	0	0	0	0	0
176	1	0	0	0	0	0	1	0	0	0	0	0	1	0	0	0	0	0	1	0	0	0	0	0	1	0	0	0	0	0
177	0	0	0	0	0	1	0	0	0	0	0	1	0	0	0	0	0	1	0	0	0	0	0	0	0	0	0	0	0	1
178	1	0	0	0	0	0	1	0	0	0	0	0	1	0	0	0	0	0	1	0	0	0	0	0	1	0	0	0	0	0
179	1	0	0	0	0	0	1	0	0	0	0	0	1	0	0	0	0	0	1	0	0	0	0	0	1	0	0	0	0	0
180	1	0	0	0	0	0	1	0	0	0	0	0	1	0	0	0	0	0	1	0	0	0	0	0	1	0	0	0	0	0
181	1	0	0	0	0	0	1	0	0	0	0	0	1	0	0	0	0	0	1	0	0	0	0	0	1	0	0	0	0	0
182	0	1	0	0	0	0	0	1	0	0	0	0	0	1	0	0	0	0	0	1	0	0	0	0	0	1	0	0	0	0
183	1	0	0	0	0	0	1	0	0	0	0	0	1	0	0	0	0	0	1	0	0	0	0	0	1	0	0	0	0	0
184	1	0	0	0	0	0	1	0	0	0	0	0	1	0	0	0	0	0	1	0	0	0	0	0	1	0	0	0	0	0
185	1	0	0	0	0	0	1	0	0	0	0	0	1	0	0	0	0	0	1	0	0	0	0	0	1	0	0	0	0	0
186	0	0	0	1	0	0	0	0	0	0	0	0	0	0	0	0	0	0	0	0	0	0	0	0	0	0	0	0	0	0
187	0	1	0	0	0	0	0	1	0	0	0	0	0	1	0	0	0	0	0	1	0	0	0	0	0	1	0	0	0	0
188	1	0	0	0	0	0	1	0	0	0	0	0	1	0	0	0	0	0	1	0	0	0	0	0	1	0	0	0	0	0
189	1	0	0	0	0	0	1	0	0	0	0	0	1	0	0	0	0	0	1	0	0	0	0	0	1	0	0	0	0	0
190	1	0	0	0	0	0	1	0	0	0	0	0	1	0	0	0	0	0	1	0	0	0	0	0	1	0	0	0	0	0
191	1	0	0	0	0	0	1	0	0	0	0	0	1	0	0	0	0	0	1	0	0	0	0	0	1	0	0	0	0	0
192	1	0	0	0	0	0	1	0	0	0	0	0	1	0	0	0	0	0	1	0	0	0	0	0	1	0	0	0	0	0
193	0	0	0	0	0	0	1	0	0	0	0	0	1	0	0	0	0	0	0	0	0	0	0	0	0	0	0	0	0	0
194	1	0	0	0	0	0	1	0	0	0	0	0	1	0	0	0	0	0	0	0	0	0	0	0	0	0	0	0	0	0
195	1	0	0	0	0	0	1	0	0	0	0	0	1	0	0	0	0	0	1	0	0	0	0	0	1	0	0	0	0	0
196	1	0	0	0	0	0	1	0	0	0	0	0	1	0	0	0	0	0	1	0	0	0	0	0	1	0	0	0	0	0
197	1	0	0	0	0	0	1	0	0	0	0	0	1	0	0	0	0	0	1	0	0	0	0	0	1	0	0	0	0	0
198	1	0	0	0	0	0	1	0	0	0	0	0	1	0	0	0	0	0	1	0	0	0	0	0	1	0	0	0	0	0
199	1	0	0	0	0	0	1	0	0	0	0	0	1	0	0	0	0	0	1	0	0	0	0	0	1	0	0	0	0	0
200	1	0	0	0	0	0	1	0	0	0	0	0	1	0	0	0	0	0	1	0	0	0	0	0	1	0	0	0	0	0
201	0	0	0	0	1	0	0	0	0	0	1	0	0	0	0	0	1	0	0	0	0	0	1	0	0	0	0	0	1	0
202	1	0	0	0	0	0	1	0	0	0	0	0	1	0	0	0	0	0	1	0	0	0	0	0	1	0	0	0	0	0
203	1	0	0	0	0	0	0	1	0	0	0	0	0	1	0	0	0	0	0	1	0	0	0	0	1	0	0	0	0	0
204	1	0	0	0	0	0	1	0	0	0	0	0	1	0	0	0	0	0	1	0	0	0	0	0	1	0	0	0	0	0
205	0	0	0	0	1	0	0	0	0	0	1	0	0	0	0	0	1	0	0	0	0	0	1	0	0	0	0	0	1	0
206	0	0	0	0	0	0	0	0	1	0	0	0	0	0	1	0	0	0	0	0	1	0	0	0	0	0	1	0	0	0
207	1	0	0	0	0	0	1	0	0	0	0	0	1	0	0	0	0	0	1	0	0	0	0	0	1	0	0	0	0	0
208	1	0	0	0	0	0	1	0	0	0	0	0	1	0	0	0	0	0	1	0	0	0	0	0	1	0	0	0	0	0
209	1	0	0	0	0	0	1	0	0	0	0	0	1	0	0	0	0	0	1	0	0	0	0	0	1	0	0	0	0	0
210	0	0	1	0	0	0	1	0	0	0	0	0	1	0	0	0	0	0	0	0	1	0	0	0	1	0	0	0	0	0
211	0	0	0	0	1	0	0	0	0	0	1	0	0	0	0	0	1	0	0	0	0	0	1	0	0	0	0	0	1	0
212	0	1	0	0	0	0	1	0	0	0	0	0	0	1	0	0	0	0	0	1	0	0	0	0	0	1	0	0	0	0
213	1	0	0	0	0	0	1	0	0	0	0	0	1	0	0	0	0	0	1	0	0	0	0	0	1	0	0	0	0	0
214	1	0	0	0	0	0	1	0	0	0	0	0	1	0	0	0	0	0	1	0	0	0	0	0	1	0	0	0	0	0
215	1	0	0	0	0	0	1	0	0	0	0	0	1	0	0	0	0	0	1	0	0	0	0	0	1	0	0	0	0	0
216	1	0	0	0	0	0	1	0	0	0	0	0	1	0	0	0	0	0	1	0	0	0	0	0	1	0	0	0	0	0
217	1	0	0	0	0	0	1	0	0	0	0	0	1	0	0	0	0	0	1	0	0	0	0	0	1	0	0	0	0	0
218	1	0	0	0	0	0	1	0	0	0	0	0	1	0	0	0	0	0	1	0	0	0	0	0	1	0	0	0	0	0
219	1	0	0	0	0	0	1	0	0	0	0	0	1	0	0	0	0	0	1	0	0	0	0	0	1	0	0	0	0	0
220	1	0	0	0	0	0	1	0	0	0	0	0	1	0	0	0	0	0	1	0	0	0	0	0	1	0	0	0	0	0
221	1	0	0	0	0	0	1	0	0	0	0	0	1	0	0	0	0	0	1	0	0	0	0	0	1	0	0	0	0	0
222	1	0	0	0	0	0	1	0	0	0	0	0	1	0	0	0	0	0	1	0	0	0	0	0	1	0	0	0	0	0
223	1	0	0	0	0	0	1	0	0	0	0	0	1	0	0	0	0	0	1	0	0	0	0	0	1	0	0	0	0	0
224	1	0	0	0	0	0	1	0	0	0	0	0	1	0	0	0	0	0	1	0	0	0	0	0	1	0	0	0	0	0
225	1	0	0	0	0	0	1	0	0	0	0	0	1	0	0	0	0	0	1	0	0	0	0	0	1	0	0	0	0	0
226	1	0	0	0	0	0	1	0	0	0	0	0	1	0	0	0	0	0	1	0	0	0	0	0	1	0	0	0	0	0
227	0	1	0	0	0	0	0	1	0	0	0	0	0	1	0	0	0	0	0	1	0	0	0	0	0	1	0	0	0	0
228	1	0	0	0	0	0	1	0	0	0	0	0	1	0	0	0	0	0	1	0	0	0	0	0	1	0	0	0	0	0
229	1	0	0	0	0	0	1	0	0	0	0	0	1	0	0	0	0	0	0	0	0	0	0	0	0	0	0	0	0	0
230	1	0	0	0	0	0	1	0	0	0	0	0	1	0	0	0	0	0	0	0	0	0	0	0	0	0	0	0	0	0
231	1	0	0	0	0	0	1	0	0	0	0	0	1	0	0	0	0	0	1	0	0	0	0	0	0	0	0	0	0	0
232	0	0	0	1	0	0	0	0	0	1	0	0	1	0	0	0	0	0	0	0	0	0	0	0	0	0	0	1	0	0
233	1	0	0	0	0	0	1	0	0	0	0	0	1	0	0	0	0	0	1	0	0	0	0	0	1	0	0	0	0	0
234	1	0	0	0	0	0	1	0	0	0	0	0	1	0	0	0	0	0	1	0	0	0	0	0	1	0	0	0	0	0
235	1	0	0	0	0	0	1	0	0	0	0	0	1	0	0	0	0	0	0	0	0	0	0	0	0	0	0	0	0	0
236	1	0	0	0	0	0	1	0	0	0	0	0	1	0	0	0	0	0	0	0	0	0	0	0	0	0	0	0	0	0
237	0	0	1	0	0	0	0	0	0	0	0	0	0	0	1	0	0	0	0	0	1	0	0	0	0	0	1	0	0	0
238	1	0	0	0	0	0	1	0	0	0	0	0	1	0	0	0	0	0	1	0	0	0	0	0	1	0	0	0	0	0
239	1	0	0	0	0	0	1	0	0	0	0	0	1	0	0	0	0	0	1	0	0	0	0	0	1	0	0	0	0	0
240	0	0	0	1	0	0	1	0	0	0	0	0	1	0	0	0	0	0	1	0	0	0	0	0	1	0	0	0	0	0
241	1	0	0	0	0	0	1	0	0	0	0	0	1	0	0	0	0	0	0	0	0	0	0	0	0	0	0	0	0	0
242	0	0	0	0	0	0	1	0	0	0	0	0	1	0	0	0	0	0	0	0	0	0	0	0	0	0	0	0	0	0
243	0	0	0	0	1	0	0	0	0	0	1	0	0	0	0	0	1	0	0	0	0	0	1	0	0	0	0	0	1	0
244	1	0	0	0	0	0	1	0	0	0	0	0	1	0	0	0	0	0	1	0	0	0	0	0	1	0	0	0	0	0
245	1	0	0	0	0	0	1	0	0	0	0	0	1	0	0	0	0	0	0	1	0	0	0	0	0	1	0	0	0	0
246	1	0	0	0	0	0	1	0	0	0	0	0	1	0	0	0	0	0	0	0	0	0	0	0	0	0	0	0	0	0
247	1	0	0	0	0	0	1	0	0	0	0	0	1	0	0	0	0	0	1	0	0	0	0	0	1	0	0	0	0	0
248	1	0	0	0	0	0	1	0	0	0	0	0	1	0	0	0	0	0	1	0	0	0	0	0	1	0	0	0	0	0
249	1	0	0	0	0	0	1	0	0	0	0	0	1	0	0	0	0	0	0	0	0	0	0	0	0	0	0	0	0	0
250	1	0	0	0	0	0	1	0	0	0	0	0	1	0	0	0	0	0	0	0	0	0	0	0	0	0	0	0	0	0
251	1	0	0	0	0	0	1	0	0	0	0	0	1	0	0	0	0	0	1	0	0	0	0	0	1	0	0	0	0	0
252	1	0	0	0	0	0	1	0	0	0	0	0	1	0	0	0	0	0	1	0	0	0	0	0	1	0	0	0	0	0
253	0	1	0	0	0	0	0	1	0	0	0	0	0	1	0	0	0	0	0	1	0	0	0	0	0	1	0	0	0	0
254	1	0	0	0	0	0	1	0	0	0	0	0	1	0	0	0	0	0	1	0	0	0	0	0	1	0	0	0	0	0
255	1	0	0	0	0	0	1	0	0	0	0	0	1	0	0	0	0	0	1	0	0	0	0	0	1	0	0	0	0	0
256	1	0	0	0	0	0	1	0	0	0	0	0	1	0	0	0	0	0	0	0	0	0	0	0	0	0	0	0	0	0
257	1	0	0	0	0	0	1	0	0	0	0	0	1	0	0	0	0	0	1	0	0	0	0	0	1	0	0	0	0	0
258	1	0	0	0	0	0	1	0	0	0	0	0	1	0	0	0	0	0	1	0	0	0	0	0	1	0	0	0	0	0
259	1	0	0	0	0	0	1	0	0	0	0	0	1	0	0	0	0	0	0	0	0	0	0	0	0	0	0	0	0	0
260	0	0	1	0	0	0	1	0	0	0	0	0	0	0	1	0	0	0	0	0	1	0	0	0	1	0	0	0	0	0
261	1	0	0	0	0	0	1	0	0	0	0	0	1	0	0	0	0	0	1	0	0	0	0	0	1	0	0	0	0	0
262	0	0	1	0	0	0	1	0	0	0	0	0	0	0	1	0	0	0	0	0	0	0	0	0	0	0	1	0	0	0
263	1	0	0	0	0	0	0	0	0	1	0	0	0	0	0	1	0	0	0	0	1	0	0	0	0	0	0	1	0	0
264	1	0	0	0	0	0	1	0	0	0	0	0	1	0	0	0	0	0	1	0	0	0	0	0	1	0	0	0	0	0
265	1	0	0	0	0	0	1	0	0	0	0	0	1	0	0	0	0	0	1	0	0	0	0	0	1	0	0	0	0	0
266	1	0	0	0	0	0	1	0	0	0	0	0	1	0	0	0	0	0	1	0	0	0	0	0	1	0	0	0	0	0
267	1	0	0	0	0	0	1	0	0	0	0	0	1	0	0	0	0	0	1	0	0	0	0	0	1	0	0	0	0	0
268	1	0	0	0	0	0	1	0	0	0	0	0	1	0	0	0	0	0	1	0	0	0	0	0	1	0	0	0	0	0
269	0	1	0	0	0	0	0	1	0	0	0	0	0	1	0	0	0	0	0	1	0	0	0	0	0	1	0	0	0	0
270	1	0	0	0	0	0	1	0	0	0	0	0	1	0	0	0	0	0	1	0	0	0	0	0	1	0	0	0	0	0
271	1	0	0	0	0	0	1	0	0	0	0	0	1	0	0	0	0	0	1	0	0	0	0	0	1	0	0	0	0	0
272	1	0	0	0	0	0	1	0	0	0	0	0	1	0	0	0	0	0	1	0	0	0	0	0	1	0	0	0	0	0
273	1	0	0	0	0	0	1	0	0	0	0	0	1	0	0	0	0	0	1	0	0	0	0	0	1	0	0	0	0	0
274	1	0	0	0	0	0	1	0	0	0	0	0	1	0	0	0	0	0	1	0	0	0	0	0	1	0	0	0	0	0
275	0	0	1	0	0	0	0	0	1	0	0	0	0	0	1	0	0	0	0	0	1	0	0	0	0	0	1	0	0	0
276	1	0	0	0	0	0	1	0	0	0	0	0	1	0	0	0	0	0	1	0	0	0	0	0	1	0	0	0	0	0
277	1	0	0	0	0	0	1	0	0	0	0	0	1	0	0	0	0	0	1	0	0	0	0	0	0	0	0	0	0	0
278	1	0	0	0	0	0	1	0	0	0	0	0	1	0	0	0	0	0	1	0	0	0	0	0	1	0	0	0	0	0
279	1	0	0	0	0	0	1	0	0	0	0	0	1	0	0	0	0	0	1	0	0	0	0	0	1	0	0	0	0	0
280	1	0	0	0	0	0	1	0	0	0	0	0	1	0	0	0	0	0	1	0	0	0	0	0	1	0	0	0	0	0
281	1	0	0	0	0	0	1	0	0	0	0	0	1	0	0	0	0	0	1	0	0	0	0	0	1	0	0	0	0	0
282	0	0	1	0	0	0	1	0	0	0	0	0	0	0	1	0	0	0	0	0	1	0	0	0	0	0	1	0	0	0
283	0	0	0	0	0	1	0	0	0	0	0	1	0	0	0	0	0	1	0	0	0	0	0	1	0	0	0	0	0	1
284	1	0	0	0	0	0	1	0	0	0	0	0	1	0	0	0	0	0	1	0	0	0	0	0	1	0	0	0	0	0
285	0	0	0	0	1	0	0	0	0	0	1	0	0	0	0	0	1	0	0	0	0	0	1	0	0	0	0	0	1	0
286	1	0	0	0	0	0	1	0	0	0	0	0	1	0	0	0	0	0	1	0	0	0	0	0	1	0	0	0	0	0
287	1	0	0	0	0	0	1	0	0	0	0	0	1	0	0	0	0	0	1	0	0	0	0	0	1	0	0	0	0	0
288	1	0	0	0	0	0	1	0	0	0	0	0	1	0	0	0	0	0	1	0	0	0	0	0	1	0	0	0	0	0
289	1	0	0	0	0	0	1	0	0	0	0	0	1	0	0	0	0	0	1	0	0	0	0	0	1	0	0	0	0	0
290	0	0	0	0	1	0	0	0	0	0	1	0	0	0	0	0	1	0	0	0	0	0	1	0	0	0	0	0	1	0
291	1	0	0	0	0	0	1	0	0	0	0	0	1	0	0	0	0	0	1	0	0	0	0	0	1	0	0	0	0	0
292	1	0	0	0	0	0	1	0	0	0	0	0	1	0	0	0	0	0	1	0	0	0	0	0	1	0	0	0	0	0
293	1	0	0	0	0	0	1	0	0	0	0	0	1	0	0	0	0	0	1	0	0	0	0	0	1	0	0	0	0	0
294	1	0	0	0	0	0	1	0	0	0	0	0	1	0	0	0	0	0	1	0	0	0	0	0	1	0	0	0	0	0
295	1	0	0	0	0	0	0	0	0	0	0	0	1	0	0	0	0	0	0	0	1	0	0	0	0	0	1	0	0	0
296	0	0	0	0	0	0	1	0	0	0	0	0	1	0	0	0	0	0	1	0	0	0	0	0	1	0	0	0	0	0
297	1	0	0	0	0	0	1	0	0	0	0	0	1	0	0	0	0	0	1	0	0	0	0	0	1	0	0	0	0	0
298	1	0	0	0	0	0	1	0	0	0	0	0	1	0	0	0	0	0	1	0	0	0	0	0	1	0	0	0	0	0
299	0	0	1	0	0	0	1	0	0	0	0	0	0	0	1	0	0	0	0	0	1	0	0	0	0	0	1	0	0	0
300	1	0	0	0	0	0	1	0	0	0	0	0	1	0	0	0	0	0	1	0	0	0	0	0	1	0	0	0	0	0
301	1	0	0	0	0	0	1	0	0	0	0	0	1	0	0	0	0	0	1	0	0	0	0	0	1	0	0	0	0	0
302	1	0	0	0	0	0	1	0	0	0	0	0	1	0	0	0	0	0	1	0	0	0	0	0	1	0	0	0	0	0
303	1	0	0	0	0	0	1	0	0	0	0	0	1	0	0	0	0	0	1	0	0	0	0	0	1	0	0	0	0	0
304	1	0	0	0	0	0	1	0	0	0	0	0	1	0	0	0	0	0	1	0	0	0	0	0	1	0	0	0	0	0
305	1	0	0	0	0	0	1	0	0	0	0	0	1	0	0	0	0	0	1	0	0	0	0	0	1	0	0	0	0	0
306	1	0	0	0	0	0	1	0	0	0	0	0	1	0	0	0	0	0	1	0	0	0	0	0	1	0	0	0	0	0
307	1	0	0	0	0	0	1	0	0	0	0	0	1	0	0	0	0	0	0	0	0	0	0	0	0	0	0	0	0	0
308	1	0	0	0	0	0	1	0	0	0	0	0	1	0	0	0	0	0	1	0	0	0	0	0	1	0	0	0	0	0
309	1	0	0	0	0	0	1	0	0	0	0	0	1	0	0	0	0	0	1	0	0	0	0	0	1	0	0	0	0	0
310	0	0	0	0	1	0	0	0	0	0	1	0	0	0	0	0	1	0	0	0	0	0	1	0	0	0	0	0	1	0
311	1	0	0	0	0	0	1	0	0	0	0	0	1	0	0	0	0	0	0	0	0	0	0	0	0	0	0	0	0	0
312	0	1	0	0	0	0	0	1	0	0	0	0	0	1	0	0	0	0	0	1	0	0	0	0	0	1	0	0	0	0
313	1	0	0	0	0	0	1	0	0	0	0	0	1	0	0	0	0	0	1	0	0	0	0	0	1	0	0	0	0	0
314	1	0	0	0	0	0	1	0	0	0	0	0	1	0	0	0	0	0	1	0	0	0	0	0	1	0	0	0	0	0
315	1	0	0	0	0	0	1	0	0	0	0	0	1	0	0	0	0	0	1	0	0	0	0	0	1	0	0	0	0	0
316	1	0	0	0	0	0	0	0	0	0	0	0	1	0	0	0	0	0	1	0	0	0	0	0	1	0	0	0	0	0
317	1	0	0	0	0	0	1	0	0	0	0	0	1	0	0	0	0	0	1	0	0	0	0	0	1	0	0	0	0	0
318	1	0	0	0	0	0	1	0	0	0	0	0	1	0	0	0	0	0	1	0	0	0	0	0	1	0	0	0	0	0
319	0	0	0	0	0	0	0	0	0	0	0	0	1	0	0	0	0	0	0	0	0	0	0	0	0	0	0	0	0	0
320	1	0	0	0	0	0	1	0	0	0	0	0	1	0	0	0	0	0	1	0	0	0	0	0	0	0	0	0	0	0
321	1	0	0	0	0	0	1	0	0	0	0	0	1	0	0	0	0	0	1	0	0	0	0	0	1	0	0	0	0	0
322	1	0	0	0	0	0	1	0	0	0	0	0	1	0	0	0	0	0	1	0	0	0	0	0	1	0	0	0	0	0
323	0	0	0	0	0	1	0	0	0	0	0	1	0	0	0	0	0	1	0	0	0	0	0	1	0	0	0	0	0	1
324	1	0	0	0	0	0	1	0	0	0	0	0	1	0	0	0	0	0	1	0	0	0	0	0	0	0	0	0	0	0
325	1	0	0	0	0	0	1	0	0	0	0	0	1	0	0	0	0	0	1	0	0	0	0	0	1	0	0	0	0	0
326	1	0	0	0	0	0	1	0	0	0	0	0	1	0	0	0	0	0	1	0	0	0	0	0	1	0	0	0	0	0
327	1	0	0	0	0	0	1	0	0	0	0	0	1	0	0	0	0	0	1	0	0	0	0	0	1	0	0	0	0	0
328	1	0	0	0	0	0	1	0	0	0	0	0	1	0	0	0	0	0	1	0	0	0	0	0	1	0	0	0	0	0
329	0	0	1	0	0	0	0	0	1	0	0	0	0	0	1	0	0	0	0	0	1	0	0	0	0	0	1	0	0	0
330	0	0	1	0	0	0	1	0	0	0	0	0	0	0	1	0	0	0	0	0	1	0	0	0	0	0	1	0	0	0
331	0	0	0	0	0	0	1	0	0	0	0	0	0	0	0	0	0	0	0	0	1	0	0	0	0	0	1	0	0	0
332	0	0	1	0	0	0	1	0	0	0	0	0	0	0	1	0	0	0	0	0	1	0	0	0	0	0	1	0	0	0
333	0	1	0	0	0	0	1	0	0	0	0	0	0	1	0	0	0	0	0	1	0	0	0	0	0	1	0	0	0	0
334	1	0	0	0	0	0	1	0	0	0	0	0	1	0	0	0	0	0	1	0	0	0	0	0	1	0	0	0	0	0
335	1	0	0	0	0	0	1	0	0	0	0	0	1	0	0	0	0	0	0	0	0	0	0	0	0	0	0	0	0	0
336	0	1	0	0	0	0	0	1	0	0	0	0	0	1	0	0	0	0	0	1	0	0	0	0	0	1	0	0	0	0
337	1	0	0	0	0	0	0	0	1	0	0	0	1	0	0	0	0	0	0	0	1	0	0	0	1	0	0	0	0	0
338	1	0	0	0	0	0	1	0	0	0	0	0	0	0	0	0	0	0	0	0	0	0	0	0	0	0	0	0	0	0
339	1	0	0	0	0	0	1	0	0	0	0	0	1	0	0	0	0	0	1	0	0	0	0	0	1	0	0	0	0	0
340	1	0	0	0	0	0	1	0	0	0	0	0	1	0	0	0	0	0	1	0	0	0	0	0	1	0	0	0	0	0
341	1	0	0	0	0	0	1	0	0	0	0	0	1	0	0	0	0	0	1	0	0	0	0	0	1	0	0	0	0	0
342	1	0	0	0	0	0	1	0	0	0	0	0	1	0	0	0	0	0	1	0	0	0	0	0	1	0	0	0	0	0
343	1	0	0	0	0	0	1	0	0	0	0	0	1	0	0	0	0	0	1	0	0	0	0	0	1	0	0	0	0	0
344	1	0	0	0	0	0	1	0	0	0	0	0	1	0	0	0	0	0	1	0	0	0	0	0	1	0	0	0	0	0
345	1	0	0	0	0	0	1	0	0	0	0	0	1	0	0	0	0	0	1	0	0	0	0	0	1	0	0	0	0	0
346	0	1	0	0	0	0	1	0	0	0	0	0	0	1	0	0	0	0	0	1	0	0	0	0	0	1	0	0	0	0
347	1	0	0	0	0	0	1	0	0	0	0	0	1	0	0	0	0	0	0	0	0	0	0	0	0	0	0	0	0	0
348	1	0	0	0	0	0	1	0	0	0	0	0	1	0	0	0	0	0	1	0	0	0	0	0	1	0	0	0	0	0
349	1	0	0	0	0	0	1	0	0	0	0	0	1	0	0	0	0	0	0	0	0	0	0	0	0	0	0	0	0	0
350	1	0	0	0	0	0	1	0	0	0	0	0	1	0	0	0	0	0	1	0	0	0	0	0	1	0	0	0	0	0
351	1	0	0	0	0	0	1	0	0	0	0	0	1	0	0	0	0	0	1	0	0	0	0	0	1	0	0	0	0	0
352	0	0	0	0	0	0	0	1	0	0	0	0	0	1	0	0	0	0	0	1	0	0	0	0	0	1	0	0	0	0
353	1	0	0	0	0	0	1	0	0	0	0	0	1	0	0	0	0	0	1	0	0	0	0	0	1	0	0	0	0	0
354	1	0	0	0	0	0	1	0	0	0	0	0	1	0	0	0	0	0	1	0	0	0	0	0	1	0	0	0	0	0
355	1	0	0	0	0	0	1	0	0	0	0	0	1	0	0	0	0	0	1	0	0	0	0	0	1	0	0	0	0	0
356	1	0	0	0	0	0	1	0	0	0	0	0	1	0	0	0	0	0	1	0	0	0	0	0	1	0	0	0	0	0
357	1	0	0	0	0	0	1	0	0	0	0	0	1	0	0	0	0	0	1	0	0	0	0	0	1	0	0	0	0	0
358	1	0	0	0	0	0	1	0	0	0	0	0	1	0	0	0	0	0	1	0	0	0	0	0	1	0	0	0	0	0
359	1	0	0	0	0	0	1	0	0	0	0	0	1	0	0	0	0	0	1	0	0	0	0	0	1	0	0	0	0	0
360	1	0	0	0	0	0	1	0	0	0	0	0	0	0	0	0	0	0	1	0	0	0	0	0	1	0	0	0	0	0
361	0	0	0	0	0	0	1	0	0	0	0	0	1	0	0	0	0	0	1	0	0	0	0	0	1	0	0	0	0	0
362	1	0	0	0	0	0	1	0	0	0	0	0	0	0	0	0	0	0	1	0	0	0	0	0	1	0	0	0	0	0
363	0	0	0	0	0	0	1	0	0	0	0	0	1	0	0	0	0	0	0	0	0	0	0	0	0	0	0	0	0	0
364	1	0	0	0	0	0	1	0	0	0	0	0	1	0	0	0	0	0	1	0	0	0	0	0	0	0	0	0	0	0
365	0	1	0	0	0	1	0	1	0	0	0	1	0	1	0	0	0	1	0	0	0	0	0	1	0	1	0	0	0	1
366	1	0	0	0	0	0	1	0	0	0	0	0	1	0	0	0	0	0	1	0	0	0	0	0	1	0	0	0	0	0
367	0	1	0	0	0	0	0	1	0	0	0	0	0	1	0	0	0	0	0	1	0	0	0	0	0	1	0	0	0	0
368	0	1	0	0	0	0	1	0	0	0	0	0	0	1	0	0	0	0	0	0	0	0	0	1	0	1	0	0	0	1
369	0	0	0	0	0	0	1	0	0	0	0	0	0	0	0	0	0	0	0	0	0	0	0	0	0	0	0	0	0	0
370	1	0	0	0	0	0	1	0	0	0	0	0	1	0	0	0	0	0	0	0	0	0	0	0	0	0	0	0	0	0
371	1	0	0	0	0	0	1	0	0	0	0	0	1	0	0	0	0	0	1	0	0	0	0	0	1	0	0	0	0	0
372	0	0	1	0	0	0	1	0	0	0	0	0	0	0	1	0	0	0	0	0	1	0	0	0	1	0	0	0	0	0
373	1	0	0	0	0	0	1	0	0	0	0	0	1	0	0	0	0	0	1	0	0	0	0	0	1	0	0	0	0	0
374	1	0	0	0	0	0	1	0	0	0	0	0	1	0	0	0	0	0	1	0	0	0	0	0	1	0	0	0	0	0
375	1	0	0	0	0	0	1	0	0	0	0	0	1	0	0	0	0	0	1	0	0	0	0	0	1	0	0	0	0	0
376	0	0	0	0	0	0	0	0	0	0	0	0	1	0	0	0	0	0	0	0	0	0	0	0	0	0	0	0	0	0
377	1	0	0	0	0	0	0	0	0	0	0	0	0	0	0	0	0	0	1	0	0	0	0	0	1	0	0	0	0	0
378	1	0	0	0	0	0	1	0	0	0	0	0	1	0	0	0	0	0	1	0	0	0	0	0	1	0	0	0	0	0
379	0	0	1	0	0	0	0	0	0	0	1	0	0	0	1	0	0	0	0	0	1	0	0	0	0	0	1	0	0	0
380	1	0	0	0	0	0	1	0	0	0	0	0	1	0	0	0	0	0	1	0	0	0	0	0	1	0	0	0	0	0
381	0	0	0	1	0	0	1	0	0	0	0	0	0	0	0	1	0	0	1	0	0	0	0	0	0	0	0	1	0	0
382	0	1	0	0	0	0	1	0	0	0	0	0	0	1	0	0	0	0	0	1	0	0	0	0	0	1	0	0	0	0
383	1	0	0	0	0	0	1	0	0	0	0	0	1	0	0	0	0	0	1	0	0	0	0	0	1	0	0	0	0	0
384	1	0	0	0	0	0	1	0	0	0	0	0	1	0	0	0	0	0	1	0	0	0	0	0	1	0	0	0	0	0
385	1	0	0	0	0	0	1	0	0	0	0	0	1	0	0	0	0	0	1	0	0	0	0	0	1	0	0	0	0	0
386	1	0	0	0	0	0	1	0	0	0	0	0	1	0	0	0	0	0	1	0	0	0	0	0	1	0	0	0	0	0
387	1	0	0	0	0	0	0	1	0	0	0	0	0	1	0	0	0	0	0	1	0	0	0	0	0	1	0	0	0	0
388	1	0	0	0	0	0	1	0	0	0	0	0	1	0	0	0	0	0	1	0	0	0	0	0	1	0	0	0	0	0
389	1	0	0	0	0	0	1	0	0	0	0	0	1	0	0	0	0	0	1	0	0	0	0	0	1	0	0	0	0	0
390	1	0	0	0	0	0	1	0	0	0	0	0	0	0	0	1	0	0	0	0	0	0	0	0	1	0	0	0	0	0
391	1	0	0	0	0	0	1	0	0	0	0	0	0	0	0	0	0	0	1	0	0	0	0	0	1	0	0	0	0	0
392	0	0	1	0	0	0	1	0	0	0	0	0	0	0	1	0	0	0	0	0	1	0	0	0	0	0	1	0	0	0
393	1	0	0	0	0	0	1	0	0	0	0	0	1	0	0	0	0	0	1	0	0	0	0	0	1	0	0	0	0	0
394	1	0	0	0	0	0	1	0	0	0	0	0	1	0	0	0	0	0	1	0	0	0	0	0	1	0	0	0	0	0
395	1	0	0	0	0	0	1	0	0	0	0	0	0	0	0	1	0	0	0	0	0	0	0	0	0	0	0	1	0	0
396	1	0	0	0	0	0	1	0	0	0	0	0	1	0	0	0	0	0	1	0	0	0	0	0	1	0	0	0	0	0
397	1	0	0	0	0	0	1	0	0	0	0	0	1	0	0	0	0	0	0	0	0	0	0	0	0	0	0	0	0	0
398	1	0	0	0	0	0	1	0	0	0	0	0	1	0	0	0	0	0	1	0	0	0	0	0	1	0	0	0	0	0
399	0	0	1	0	0	0	0	0	1	0	0	0	0	0	1	0	0	0	0	0	1	0	0	0	0	0	1	0	0	0
400	1	0	0	0	0	0	1	0	0	0	0	0	1	0	0	0	0	0	1	0	0	0	0	0	1	0	0	0	0	0
401	1	0	0	0	0	0	1	0	0	0	0	0	1	0	0	0	0	0	1	0	0	0	0	0	1	0	0	0	0	0
402	1	0	0	0	0	0	1	0	0	0	0	0	1	0	0	0	0	0	1	0	0	0	0	0	1	0	0	0	0	0
403	1	0	0	0	0	0	1	0	0	0	0	0	1	0	0	0	0	0	1	0	0	0	0	0	1	0	0	0	0	0
404	1	0	0	0	0	0	1	0	0	0	0	0	1	0	0	0	0	0	1	0	0	0	0	0	1	0	0	0	0	0
405	1	0	0	0	0	0	1	0	0	0	0	0	1	0	0	0	0	0	1	0	0	0	0	0	1	0	0	0	0	0
406	1	0	0	0	0	0	1	0	0	0	0	0	1	0	0	0	0	0	1	0	0	0	0	0	1	0	0	0	0	0
407	1	0	0	0	0	0	1	0	0	0	0	0	1	0	0	0	0	0	1	0	0	0	0	0	1	0	0	0	0	0
408	1	0	0	0	0	0	1	0	0	0	0	0	1	0	0	0	0	0	0	0	0	0	0	0	0	0	0	0	0	0
409	1	0	0	0	0	0	1	0	0	0	0	0	1	0	0	0	0	0	1	0	0	0	0	0	1	0	0	0	0	0
410	1	0	0	0	0	0	1	0	0	0	0	0	1	0	0	0	0	0	1	0	0	0	0	0	1	0	0	0	0	0
411	1	0	0	0	0	0	1	0	0	0	0	0	1	0	0	0	0	0	1	0	0	0	0	0	1	0	0	0	0	0
412	1	0	0	0	0	0	1	0	0	0	0	0	1	0	0	0	0	0	1	0	0	0	0	0	1	0	0	0	0	0
413	1	0	0	0	0	0	1	0	0	0	0	0	1	0	0	0	0	0	0	0	1	0	0	0	1	0	0	0	0	0
414	1	0	0	0	0	0	1	0	0	0	0	0	1	0	0	0	0	0	1	0	0	0	0	0	1	0	0	0	0	0
415	1	0	0	0	0	0	1	0	0	0	0	0	1	0	0	0	0	0	1	0	0	0	0	0	1	0	0	0	0	0
416	1	0	0	0	0	0	1	0	0	0	0	0	1	0	0	0	0	0	1	0	0	0	0	0	1	0	0	0	0	0
417	1	0	0	0	0	0	1	0	0	0	0	0	1	0	0	0	0	0	1	0	0	0	0	0	1	0	0	0	0	0
418	1	0	0	0	0	0	1	0	0	0	0	0	1	0	0	0	0	0	0	0	0	0	0	0	0	0	0	0	0	0
419	1	0	0	0	0	0	1	0	0	0	0	0	1	0	0	0	0	0	1	0	0	0	0	0	1	0	0	0	0	0
420	0	0	0	0	0	0	1	0	0	0	0	0	1	0	0	0	0	0	1	0	0	0	0	0	1	0	0	0	0	0
421	1	0	0	0	0	0	0	1	0	0	0	0	1	0	0	0	0	0	0	1	0	0	0	0	1	0	0	0	0	0
422	1	0	0	0	0	0	1	0	0	0	0	0	1	0	0	0	0	0	1	0	0	0	0	0	1	0	0	0	0	0
423	0	0	1	0	0	0	0	0	1	0	0	0	0	0	1	0	0	0	0	0	1	0	0	0	0	0	1	0	0	0
424	1	0	0	0	0	0	1	0	0	0	0	0	1	0	0	0	0	0	1	0	0	0	0	0	1	0	0	0	0	0
425	1	0	0	0	0	0	1	0	0	0	0	0	1	0	0	0	0	0	0	0	0	0	0	0	0	0	0	0	0	0
426	1	0	0	0	0	0	1	0	0	0	0	0	1	0	0	0	0	0	1	0	0	0	0	0	1	0	0	0	0	0
427	1	0	0	0	0	0	1	0	0	0	0	0	1	0	0	0	0	0	1	0	0	0	0	0	1	0	0	0	0	0
428	0	0	1	0	0	0	0	0	1	0	0	0	1	0	0	0	0	0	0	0	1	0	0	0	1	0	0	0	0	0
429	0	0	1	0	0	0	0	0	1	0	0	0	0	0	1	0	0	0	0	0	1	0	0	0	0	0	1	0	0	0
430	0	0	0	0	1	0	0	0	0	0	1	0	0	0	0	0	1	0	0	0	0	0	1	0	0	0	0	0	1	0
431	0	0	0	0	0	1	0	0	0	0	0	1	0	0	0	0	0	1	1	0	0	0	0	0	0	0	0	0	0	1
432	1	0	0	0	0	0	1	0	0	0	0	0	1	0	0	0	0	0	1	0	0	0	0	0	1	0	0	0	0	0
433	1	0	0	0	0	0	1	0	0	0	0	0	1	0	0	0	0	0	1	0	0	0	0	0	1	0	0	0	0	0
434	1	0	0	0	0	0	1	0	0	0	0	0	1	0	0	0	0	0	1	0	0	0	0	0	1	0	0	0	0	0
435	1	0	0	0	0	0	1	0	0	0	0	0	1	0	0	0	0	0	1	0	0	0	0	0	1	0	0	0	0	0
436	1	0	0	0	0	0	1	0	0	0	0	0	1	0	0	0	0	0	1	0	0	0	0	0	1	0	0	0	0	0
437	1	0	0	0	0	0	1	0	0	0	0	0	1	0	0	0	0	0	1	0	0	0	0	0	1	0	0	0	0	0
438	1	0	0	0	0	0	1	0	0	0	0	0	1	0	0	0	0	0	1	0	0	0	0	0	1	0	0	0	0	0
439	0	0	1	0	0	0	0	0	1	0	0	0	0	0	1	0	0	0	0	0	1	0	0	0	0	0	1	0	0	0
440	1	0	0	0	0	0	1	0	0	0	0	0	1	0	0	0	0	0	1	0	0	0	0	0	1	0	0	0	0	0
441	1	0	0	0	0	0	1	0	0	0	0	0	1	0	0	0	0	0	1	0	0	0	0	0	1	0	0	0	0	0
442	1	0	0	0	0	0	1	0	0	0	0	0	1	0	0	0	0	0	1	0	0	0	0	0	1	0	0	0	0	0
443	0	0	1	0	0	0	1	0	0	0	0	0	0	0	1	0	0	0	0	0	1	0	0	0	0	0	1	0	0	0
444	1	0	0	0	0	0	1	0	0	0	0	0	1	0	0	0	0	0	0	0	0	0	0	0	0	0	0	0	0	0
445	1	0	0	0	0	0	1	0	0	0	0	0	1	0	0	0	0	0	1	0	0	0	0	0	1	0	0	0	0	0
446	1	0	0	0	0	0	1	0	0	0	0	0	1	0	0	0	0	0	1	0	0	0	0	0	1	0	0	0	0	0
447	1	0	0	0	0	0	1	0	0	0	0	0	1	0	0	0	0	0	1	0	0	0	0	0	1	0	0	0	0	0
448	1	0	0	0	0	0	1	0	0	0	0	0	1	0	0	0	0	0	1	0	0	0	0	0	1	0	0	0	0	0
449	1	0	0	0	0	0	1	0	0	0	0	0	1	0	0	0	0	0	1	0	0	0	0	0	1	0	0	0	0	0
450	1	0	0	0	0	0	1	0	0	0	0	0	1	0	0	0	0	0	1	0	0	0	0	0	1	0	0	0	0	0
451	1	0	0	0	0	0	1	0	0	0	0	0	1	0	0	0	0	0	1	0	0	0	0	0	1	0	0	0	0	0
452	1	0	0	0	0	0	1	0	0	0	0	0	1	0	0	0	0	0	1	0	0	0	0	0	1	0	0	0	0	0
453	0	0	1	0	0	0	0	0	1	0	0	0	0	0	1	0	0	0	0	0	1	0	0	0	0	0	1	0	0	0
454	1	0	0	0	0	0	1	0	0	0	0	0	1	0	0	0	0	0	1	0	0	0	0	0	1	0	0	0	0	0
455	1	0	0	0	0	0	1	0	0	0	0	0	1	0	0	0	0	0	1	0	0	0	0	0	1	0	0	0	0	0
456	1	0	0	0	0	0	1	0	0	0	0	0	1	0	0	0	0	0	1	0	0	0	0	0	1	0	0	0	0	0
457	1	0	0	0	0	0	1	0	0	0	0	0	1	0	0	0	0	0	1	0	0	0	0	0	1	0	0	0	0	0
458	1	0	0	0	0	0	1	0	0	0	0	0	1	0	0	0	0	0	1	0	0	0	0	0	1	0	0	0	0	0
459	0	1	0	0	0	0	0	1	0	0	0	0	0	1	0	0	0	0	0	1	0	0	0	0	0	1	0	0	0	0
460	0	0	0	0	0	1	0	0	0	0	0	1	0	0	0	0	0	1	0	0	0	1	0	0	0	0	0	0	0	1
461	1	0	0	0	0	0	1	0	0	0	0	0	1	0	0	0	0	0	1	0	0	0	0	0	1	0	0	0	0	0
462	1	0	0	0	0	0	1	0	0	0	0	0	0	0	0	0	0	0	1	0	0	0	0	0	1	0	0	0	0	0
463	1	0	0	0	0	0	1	0	0	0	0	0	1	0	0	0	0	0	1	0	0	0	0	0	1	0	0	0	0	0
464	1	0	0	0	0	0	1	0	0	0	0	0	1	0	0	0	0	0	1	0	0	0	0	0	1	0	0	0	0	0
465	1	0	0	0	0	0	1	0	0	0	0	0	1	0	0	0	0	0	1	0	0	0	0	0	1	0	0	0	0	0
466	1	0	0	0	0	0	1	0	0	0	0	0	1	0	0	0	0	0	1	0	0	0	0	0	1	0	0	0	0	0
467	1	0	0	0	0	0	1	0	0	0	0	0	1	0	0	0	0	0	1	0	0	0	0	0	1	0	0	0	0	0
468	1	0	0	0	0	0	0	0	0	0	0	1	0	0	0	0	0	1	0	0	0	0	0	1	0	0	0	0	0	1
469	1	0	0	0	0	0	1	0	0	0	0	0	1	0	0	0	0	0	1	0	0	0	0	0	1	0	0	0	0	0
470	1	0	0	0	0	0	1	0	0	0	0	0	1	0	0	0	0	0	1	0	0	0	0	0	1	0	0	0	0	0
471	1	0	0	0	0	0	1	0	0	0	0	0	1	0	0	0	0	0	0	0	0	0	0	0	0	0	0	0	0	0
472	1	0	0	0	0	0	1	0	0	0	0	0	1	0	0	0	0	0	1	0	0	0	0	0	1	0	0	0	0	0
473	1	0	0	0	0	0	1	0	0	0	0	0	1	0	0	0	0	0	1	0	0	0	0	0	1	0	0	0	0	0
474	1	0	0	0	0	0	1	0	0	0	0	0	1	0	0	0	0	0	1	0	0	0	0	0	1	0	0	0	0	0
475	1	0	0	0	0	0	1	0	0	0	0	0	1	0	0	0	0	0	1	0	0	0	0	0	1	0	0	0	0	0
476	1	0	0	0	0	0	1	0	0	0	0	0	1	0	0	0	0	0	0	0	0	0	0	0	0	0	0	0	0	0
477	1	0	0	0	0	0	1	0	0	0	0	0	1	0	0	0	0	0	1	0	0	0	0	0	1	0	0	0	0	0
478	1	0	0	0	0	0	1	0	0	0	0	0	1	0	0	0	0	0	1	0	0	0	0	0	1	0	0	0	0	0
479	1	0	0	0	0	0	1	0	0	0	0	0	1	0	0	0	0	0	1	0	0	0	0	0	1	0	0	0	0	0
480	1	0	0	0	0	0	1	0	0	0	0	0	1	0	0	0	0	0	1	0	0	0	0	0	1	0	0	0	0	0
481	1	0	0	0	0	0	1	0	0	0	0	0	1	0	0	0	0	0	1	0	0	0	0	0	1	0	0	0	0	0
482	1	0	0	0	0	0	1	0	0	0	0	0	1	0	0	0	0	0	1	0	0	0	0	0	1	0	0	0	0	0
483	1	0	0	0	0	0	1	0	0	0	0	0	1	0	0	0	0	0	1	0	0	0	0	0	1	0	0	0	0	0
484	1	0	0	0	0	0	1	0	0	0	0	0	1	0	0	0	0	0	1	0	0	0	0	0	1	0	0	0	0	0
485	1	0	0	0	0	0	1	0	0	0	0	0	1	0	0	0	0	0	1	0	0	0	0	0	1	0	0	0	0	0
486	1	0	0	0	0	0	1	0	0	0	0	0	1	0	0	0	0	0	1	0	0	0	0	0	1	0	0	0	0	0
487	1	0	0	0	0	0	1	0	0	0	0	0	1	0	0	0	0	0	0	0	0	0	0	0	0	0	0	0	0	0
488	1	0	0	0	0	0	1	0	0	0	0	0	1	0	0	0	0	0	1	0	0	0	0	0	1	0	0	0	0	0
489	1	0	0	0	0	0	1	0	0	0	0	0	1	0	0	0	0	0	1	0	0	0	0	0	1	0	0	0	0	0
490	0	0	1	0	0	0	1	0	0	0	0	0	0	0	1	0	0	0	0	0	1	0	0	0	0	0	1	0	0	0
491	1	0	0	0	0	0	1	0	0	0	0	0	1	0	0	0	0	0	1	0	0	0	0	0	1	0	0	0	0	0
492	1	0	0	0	0	0	1	0	0	0	0	0	1	0	0	0	0	0	1	0	0	0	0	0	1	0	0	0	0	0
493	0	0	1	0	0	0	1	0	0	0	0	0	0	0	1	0	0	0	0	0	1	0	0	0	0	0	1	0	0	0
494	0	0	0	0	0	0	0	1	0	0	0	0	0	1	0	0	0	0	0	1	0	0	0	0	0	1	0	0	0	0
495	0	0	0	0	0	0	1	0	0	0	0	0	0	0	0	0	0	0	1	0	0	1	0	0	0	0	0	0	0	0
496	1	0	0	0	0	0	1	0	0	0	0	0	1	0	0	0	0	0	1	0	0	0	0	0	1	0	0	0	0	0
497	1	0	0	0	0	0	1	0	0	0	0	0	1	0	0	0	0	0	1	0	0	0	0	0	1	0	0	0	0	0
498	1	0	0	0	0	0	1	0	0	0	0	0	1	0	0	0	0	0	1	0	0	0	0	0	1	0	0	0	0	0
499	1	0	0	0	0	0	1	0	0	0	0	0	1	0	0	0	0	0	1	0	0	0	0	0	1	0	0	0	0	0
500	1	0	0	0	0	0	1	0	0	0	0	0	1	0	0	0	0	0	1	0	0	0	0	0	1	0	0	0	0	0
501	1	0	0	0	0	0	1	0	0	0	0	0	0	0	0	0	0	1	0	0	0	0	0	0	0	0	0	0	0	1
502	1	0	0	0	0	0	1	0	0	0	0	0	1	0	0	0	0	0	1	0	0	0	0	0	1	0	0	0	0	0
503	1	0	0	0	0	0	1	0	0	0	0	0	1	0	0	0	0	0	1	0	0	0	0	0	1	0	0	0	0	0
504	1	0	0	0	0	0	1	0	0	0	0	0	1	0	0	0	0	0	1	0	0	0	0	0	1	0	0	0	0	0
505	1	0	0	0	0	0	1	0	0	0	0	0	1	0	0	0	0	0	0	0	0	0	0	0	0	0	0	0	0	0
506	1	0	0	0	0	0	1	0	0	0	0	0	1	0	0	0	0	0	1	0	0	0	0	0	1	0	0	0	0	0
507	0	0	0	0	1	0	0	0	0	0	1	0	0	0	0	0	1	0	0	1	0	0	0	0	0	0	0	0	1	0
508	0	1	0	0	0	0	0	1	0	0	0	0	0	1	0	0	0	0	0	1	0	0	0	0	0	1	0	0	0	0
509	1	0	0	0	0	0	1	0	0	0	0	0	1	0	0	0	0	0	1	0	0	0	0	0	1	0	0	0	0	0
510	1	0	0	0	0	0	1	0	0	0	0	0	1	0	0	0	0	0	1	0	0	0	0	0	1	0	0	0	0	0
511	1	0	0	0	0	0	1	0	0	0	0	0	1	0	0	0	0	0	1	0	0	0	0	0	1	0	0	0	0	0
512	1	0	0	0	0	0	0	0	1	0	0	0	1	0	0	0	0	0	0	0	1	0	0	0	1	0	0	0	0	0
513	1	0	0	0	0	0	1	0	0	0	0	0	1	0	0	0	0	0	1	0	0	0	0	0	1	0	0	0	0	0
514	1	0	0	0	0	0	1	0	0	0	0	0	1	0	0	0	0	0	1	0	0	0	0	0	1	0	0	0	0	0
515	1	0	0	0	0	0	1	0	0	0	0	0	1	0	0	0	0	0	1	0	0	0	0	0	1	0	0	0	0	0
516	1	0	0	0	0	0	1	0	0	0	0	0	1	0	0	0	0	0	1	0	0	0	0	0	1	0	0	0	0	0
517	1	0	0	0	0	0	1	0	0	0	0	0	1	0	0	0	0	0	1	0	0	0	0	0	1	0	0	0	0	0
518	1	0	0	0	0	0	1	0	0	0	0	0	1	0	0	0	0	0	1	0	0	0	0	0	1	0	0	0	0	0
519	1	0	0	0	0	0	1	0	0	0	0	0	1	0	0	0	0	0	1	0	0	0	0	0	1	0	0	0	0	0
520	1	0	0	0	0	0	1	0	0	0	0	0	1	0	0	0	0	0	1	0	0	0	0	0	1	0	0	0	0	0
521	1	0	0	0	0	0	1	0	0	0	0	0	1	0	0	0	0	0	1	0	0	0	0	0	1	0	0	0	0	0
522	0	1	0	0	0	0	0	1	0	0	0	0	0	1	0	0	0	0	0	1	0	0	0	0	0	1	0	0	0	0
523	1	0	0	0	0	0	1	0	0	0	0	0	1	0	0	0	0	0	1	0	0	0	0	0	1	0	0	0	0	0
524	1	0	0	0	0	0	1	0	0	0	0	0	1	0	0	0	0	0	1	0	0	0	0	0	1	0	0	0	0	0
525	1	0	0	0	0	0	1	0	0	0	0	0	1	0	0	0	0	0	0	0	0	0	0	0	0	0	0	0	0	0
526	1	0	0	0	0	0	1	0	0	0	0	0	1	0	0	0	0	0	1	0	0	0	0	0	1	0	0	0	0	0
527	1	0	0	0	0	0	1	0	0	0	0	0	1	0	0	0	0	0	1	0	0	0	0	0	1	0	0	0	0	0
528	1	0	0	0	0	0	1	0	0	0	0	0	1	0	0	0	0	0	1	0	0	0	0	0	1	0	0	0	0	0
529	1	0	0	0	0	0	1	0	0	0	0	0	0	0	0	0	0	1	1	0	0	0	0	1	0	0	0	0	0	1
530	1	0	0	0	0	0	1	0	0	0	0	0	1	0	0	0	0	0	1	0	0	0	0	0	1	0	0	0	0	0
531	1	0	0	0	0	0	1	0	0	0	0	0	1	0	0	0	0	0	1	0	0	0	0	0	1	0	0	0	0	0
532	1	0	0	0	0	0	1	0	0	0	0	0	1	0	0	0	0	0	1	0	0	0	0	0	1	0	0	0	0	0
533	1	0	0	0	0	0	0	1	0	0	0	0	0	1	0	0	0	0	0	1	0	0	0	0	0	1	0	0	0	0
534	1	0	0	0	0	0	1	0	0	0	0	0	1	0	0	0	0	0	1	0	0	0	0	0	1	0	0	0	0	0
535	1	0	0	0	0	0	1	0	0	0	0	0	1	0	0	0	0	0	1	0	0	0	0	0	1	0	0	0	0	0
536	1	0	0	0	0	0	1	0	0	0	0	0	1	0	0	0	0	0	1	0	0	0	0	0	1	0	0	0	0	0
537	1	0	0	0	0	0	0	1	0	0	0	0	1	0	0	0	0	0	1	0	0	0	0	0	1	0	0	0	0	0
538	1	0	0	0	0	0	1	0	0	0	0	0	1	0	0	0	0	0	1	0	0	0	0	0	1	0	0	0	0	0
539	1	0	0	0	0	0	1	0	0	0	0	0	1	0	0	0	0	0	1	0	0	0	0	0	1	0	0	0	0	0
540	1	0	0	0	0	0	1	0	0	0	0	0	1	0	0	0	0	0	1	0	0	0	0	0	1	0	0	0	0	0
541	1	0	0	0	0	0	1	0	0	0	0	0	1	0	0	0	0	0	0	0	0	0	0	0	0	0	0	0	0	1
542	1	0	0	0	0	0	1	0	0	0	0	0	1	0	0	0	0	0	1	0	0	0	0	0	1	0	0	0	0	0
543	1	0	0	0	0	0	1	0	0	0	0	0	0	0	0	0	0	0	0	0	0	0	0	0	0	0	0	0	0	0
544	1	0	0	0	0	0	1	0	0	0	0	0	1	0	0	0	0	0	1	0	0	0	0	0	1	0	0	0	0	0
545	1	0	0	0	0	0	1	0	0	0	0	0	1	0	0	0	0	0	1	0	0	0	0	0	1	0	0	0	0	0
546	1	0	0	0	0	0	1	0	0	0	0	0	1	0	0	0	0	0	1	0	0	0	0	0	1	0	0	0	0	0
547	1	0	0	0	0	0	1	0	0	0	0	0	1	0	0	0	0	0	1	0	0	0	0	0	1	0	0	0	0	0
548	1	0	0	0	0	0	0	1	0	0	0	0	1	0	0	0	0	0	1	0	0	0	0	0	1	0	0	0	0	0
549	1	0	0	0	0	0	1	0	0	0	0	0	1	0	0	0	0	0	1	0	0	0	0	0	1	0	0	0	0	0
550	1	0	0	0	0	0	1	0	0	0	0	0	1	0	0	0	0	0	1	0	0	0	0	0	1	0	0	0	0	0
551	1	0	0	0	0	0	1	0	0	0	0	0	1	0	0	0	0	0	1	0	0	0	0	0	1	0	0	0	0	0
552	1	0	0	0	0	0	1	0	0	0	0	0	1	0	0	0	0	0	1	0	0	0	0	0	1	0	0	0	0	0
553	1	0	0	0	0	0	1	0	0	0	0	0	1	0	0	0	0	0	1	0	0	0	0	0	1	0	0	0	0	0
554	1	0	0	0	0	0	1	0	0	0	0	0	1	0	0	0	0	0	1	0	0	0	0	0	1	0	0	0	0	0
555	1	0	0	0	0	0	1	0	0	0	0	0	1	0	0	0	0	0	1	0	0	0	0	0	1	0	0	0	0	0
556	1	0	0	0	0	0	1	0	0	0	0	0	1	0	0	0	0	0	1	0	0	0	0	0	1	0	0	0	0	0
557	1	0	0	0	0	0	1	0	0	0	0	0	1	0	0	0	0	0	1	0	0	0	0	0	1	0	0	0	0	0
558	1	0	0	0	0	0	1	0	0	0	0	0	1	0	0	0	0	0	1	0	0	0	0	0	1	0	0	0	0	0
559	1	0	0	0	0	0	1	0	0	0	0	0	1	0	0	0	0	0	1	0	0	0	0	0	1	0	0	0	0	0
560	0	1	0	0	0	0	1	0	0	0	0	0	0	1	0	0	0	0	0	1	0	0	0	0	0	1	0	0	0	0
561	1	0	0	0	0	0	1	0	0	0	0	0	1	0	0	0	0	0	1	0	0	0	0	0	1	0	0	0	0	0
562	1	0	0	0	0	0	1	0	0	0	0	0	1	0	0	0	0	0	1	0	0	0	0	0	1	0	0	0	0	0
563	1	0	0	0	0	0	1	0	0	0	0	0	1	0	0	0	0	0	1	0	0	0	0	0	1	0	0	0	0	0
564	1	0	0	0	0	0	1	0	0	0	0	0	1	0	0	0	0	0	1	0	0	0	0	0	1	0	0	0	0	0
565	0	0	0	0	0	0	1	0	0	0	0	0	1	0	0	0	0	0	0	0	0	0	0	0	0	0	0	0	0	0
566	1	0	0	0	0	0	1	0	0	0	0	0	1	0	0	0	0	0	1	0	0	0	0	0	1	0	0	0	0	0
567	1	0	0	0	0	0	1	0	0	0	0	0	1	0	0	0	0	0	1	0	0	0	0	0	1	0	0	0	0	0
568	1	0	0	0	0	0	1	0	0	0	0	0	1	0	0	0	0	0	1	0	0	0	0	0	1	0	0	0	0	0
569	1	0	0	0	0	0	1	0	0	0	0	0	1	0	0	0	0	0	1	0	0	0	0	0	1	0	0	0	0	0
570	1	0	0	0	0	0	1	0	0	0	0	0	1	0	0	0	0	0	1	0	0	0	0	0	1	0	0	0	0	0
571	1	0	0	0	0	0	1	0	0	0	0	0	1	0	0	0	0	0	1	0	0	0	0	0	1	0	0	0	0	0
572	0	0	0	0	0	0	1	0	0	0	0	0	1	0	0	0	0	0	0	0	0	0	0	0	0	0	0	0	0	0
573	0	1	0	0	0	1	0	1	0	0	0	1	0	1	0	0	0	1	0	1	0	0	0	1	0	1	0	0	0	1
574	1	0	0	0	0	0	1	0	0	0	0	0	1	0	0	0	0	0	1	0	0	0	0	0	1	0	0	0	0	0
575	1	0	0	0	0	0	1	0	0	0	0	0	1	0	0	0	0	0	1	0	0	0	0	0	1	0	0	0	0	0
576	1	0	0	0	0	0	1	0	0	0	0	0	1	0	0	0	0	0	1	0	0	0	0	0	1	0	0	0	0	0
577	1	0	0	0	0	0	1	0	0	0	0	0	1	0	0	0	0	0	0	0	0	0	0	0	0	0	0	0	0	0
578	0	0	0	0	0	0	1	0	0	0	0	0	1	0	0	0	0	0	0	0	0	0	0	0	0	0	0	0	0	0
579	1	0	0	0	0	0	1	0	0	0	0	0	1	0	0	0	0	0	1	0	0	0	0	0	1	0	0	0	0	0
580	1	0	0	0	0	0	1	0	0	0	0	0	1	0	0	0	0	0	1	0	0	0	0	0	1	0	0	0	0	0
581	1	0	0	0	0	0	1	0	0	0	0	0	1	0	0	0	0	0	1	0	0	0	0	0	1	0	0	0	0	0
582	1	0	0	0	0	0	1	0	0	0	0	0	1	0	0	0	0	0	1	0	0	0	0	0	1	0	0	0	0	0
583	1	0	0	0	0	0	1	0	0	0	0	0	1	0	0	0	0	0	1	0	0	0	0	0	1	0	0	0	0	0
584	1	0	0	0	0	0	1	0	0	0	0	0	1	0	0	0	0	0	1	0	0	0	0	0	1	0	0	0	0	0
585	1	0	0	0	0	0	1	0	0	0	0	0	1	0	0	0	0	0	1	0	0	0	0	0	1	0	0	0	0	0
586	1	0	0	0	0	0	1	0	0	0	0	0	1	0	0	0	0	0	1	0	0	0	0	0	1	0	0	0	0	0
587	1	0	0	0	0	0	1	0	0	0	0	0	1	0	0	0	0	0	1	0	0	0	0	0	1	0	0	0	0	0
588	1	0	0	0	0	0	1	0	0	0	0	0	1	0	0	0	0	0	1	0	0	0	0	0	1	0	0	0	0	0
589	1	0	0	0	0	0	1	0	0	0	0	0	1	0	0	0	0	0	1	0	0	0	0	0	1	0	0	0	0	0
590	1	0	0	0	0	0	1	0	0	0	0	0	1	0	0	0	0	0	1	0	0	0	0	0	1	0	0	0	0	0
591	1	0	0	0	0	0	1	0	0	0	0	0	1	0	0	0	0	0	1	0	0	0	0	0	1	0	0	0	0	0
592	1	0	0	0	0	0	1	0	0	0	0	0	1	0	0	0	0	0	1	0	0	0	0	0	1	0	0	0	0	0
593	0	0	0	1	0	0	1	0	0	0	0	0	0	0	0	1	0	0	0	0	0	0	0	0	0	0	0	1	0	0
594	1	0	0	0	0	0	1	0	0	0	0	0	1	0	0	0	0	0	1	0	0	0	0	0	1	0	0	0	0	0
595	1	0	0	0	0	0	1	0	0	0	0	0	1	0	0	0	0	0	1	0	0	0	0	0	1	0	0	0	0	0
596	0	1	0	0	0	0	1	0	0	0	0	0	0	1	0	0	0	0	0	1	0	0	0	0	0	1	0	0	0	0
597	1	0	0	0	0	0	1	0	0	0	0	0	1	0	0	0	0	0	1	0	0	0	0	0	1	0	0	0	0	0
598	1	0	0	0	0	0	1	0	0	0	0	0	1	0	0	0	0	0	1	0	0	0	0	0	1	0	0	0	0	0
599	1	0	0	0	0	0	1	0	0	0	0	0	1	0	0	0	0	0	1	0	0	0	0	0	1	0	0	0	0	0
600	1	0	0	0	0	0	1	0	0	0	0	0	1	0	0	0	0	0	1	0	0	0	0	0	1	0	0	0	0	0
601	1	0	0	0	0	0	1	0	0	0	0	0	1	0	0	0	0	0	1	0	0	0	0	0	1	0	0	0	0	0
602	1	0	0	0	0	0	1	0	0	0	0	0	1	0	0	0	0	0	0	0	0	0	0	0	0	0	0	0	0	0
603	0	1	0	0	0	0	0	1	0	0	0	0	0	1	0	0	0	0	0	1	0	0	0	0	0	1	0	0	0	0
604	1	0	0	0	0	0	1	0	0	0	0	0	1	0	0	0	0	0	1	0	0	0	0	0	1	0	0	0	0	0
605	1	0	0	0	0	0	1	0	0	0	0	0	1	0	0	0	0	0	1	0	0	0	0	0	1	0	0	0	0	0
606	1	0	0	0	0	0	1	0	0	0	0	0	1	0	0	0	0	0	1	0	0	0	0	0	1	0	0	0	0	0
607	1	0	0	0	0	0	1	0	0	0	0	0	1	0	0	0	0	0	1	0	0	0	0	0	1	0	0	0	0	0
608	1	0	0	0	0	0	1	0	0	0	0	0	1	0	0	0	0	0	0	0	0	0	0	0	0	0	0	0	0	0
609	0	0	1	0	0	0	1	0	0	0	0	0	0	0	1	0	0	0	0	0	1	0	0	0	0	0	1	0	0	0
610	1	0	0	0	0	0	1	0	0	0	0	0	1	0	0	0	0	0	0	0	0	0	0	0	0	0	0	0	0	0
611	1	0	0	0	0	0	1	0	0	0	0	0	1	0	0	0	0	0	1	0	0	0	0	0	1	0	0	0	0	0
612	1	0	0	0	0	0	1	0	0	0	0	0	1	0	0	0	0	0	1	0	0	0	0	0	1	0	0	0	0	0
613	1	0	0	0	0	0	1	0	0	0	0	0	1	0	0	0	0	0	0	0	0	0	0	0	0	0	0	0	0	0
614	1	0	0	0	0	0	1	0	0	0	0	0	1	0	0	0	0	0	1	0	0	0	0	0	1	0	0	0	0	0
615	1	0	0	0	0	0	1	0	0	0	0	0	1	0	0	0	0	0	1	0	0	0	0	0	1	0	0	0	0	0
616	1	0	0	0	0	0	1	0	0	0	0	0	1	0	0	0	0	0	1	0	0	0	0	0	1	0	0	0	0	0
617	0	0	0	0	0	0	1	0	0	0	0	0	1	0	0	0	0	0	1	0	0	0	0	0	1	0	0	0	0	0
618	0	0	1	0	0	0	0	0	1	0	0	0	0	0	1	0	0	0	0	0	1	0	0	0	0	0	1	0	0	0
619	1	0	0	0	0	0	1	0	0	0	0	0	1	0	0	0	0	0	1	0	0	0	0	0	1	0	0	0	0	0
620	1	0	0	0	0	0	1	0	0	0	0	0	1	0	0	0	0	0	1	0	0	0	0	0	1	0	0	0	0	0
621	1	0	0	0	0	0	1	0	0	0	0	0	1	0	0	0	0	0	1	0	0	0	0	0	1	0	0	0	0	0
622	1	0	0	0	0	0	1	0	0	0	0	0	1	0	0	0	0	0	1	0	0	0	0	0	1	0	0	0	0	0
623	1	0	0	0	0	0	1	0	0	0	0	0	1	0	0	0	0	0	1	0	0	0	0	0	1	0	0	0	0	0
624	1	0	0	0	0	0	1	0	0	0	0	0	1	0	0	0	0	0	1	0	0	0	0	0	1	0	0	0	0	0
625	1	0	0	0	0	0	1	0	0	0	0	0	1	0	0	0	0	0	1	0	0	0	0	0	1	0	0	0	0	0
626	0	1	0	0	0	0	0	1	0	0	0	0	0	1	0	0	0	0	0	1	0	0	0	0	0	1	0	0	0	0
627	0	0	1	0	0	0	0	0	1	0	0	0	0	0	1	0	0	0	0	0	1	0	0	0	0	0	1	0	0	0
628	1	0	0	0	0	0	1	0	0	0	0	0	1	0	0	0	0	0	1	0	0	0	0	0	1	0	0	0	0	0
629	1	0	0	0	0	0	0	0	0	0	0	0	1	0	0	0	0	0	1	0	0	0	0	0	1	0	0	0	0	0
630	1	0	0	0	0	0	1	0	0	0	0	0	1	0	0	0	0	0	0	0	0	0	0	0	0	0	0	0	0	0
631	1	0	0	0	0	0	1	0	0	0	0	0	1	0	0	0	0	0	1	0	0	0	0	0	1	0	0	0	0	0
632	0	0	1	0	0	0	1	0	0	0	0	0	1	0	0	0	0	0	0	0	1	0	0	0	0	0	1	0	0	0
633	1	0	0	0	0	0	1	0	0	0	0	0	1	0	0	0	0	0	0	0	0	0	0	0	0	0	0	0	0	0
634	1	0	0	0	0	0	1	0	0	0	0	0	1	0	0	0	0	0	1	0	0	0	0	0	1	0	0	0	0	0
635	1	0	0	0	0	0	1	0	0	0	0	0	1	0	0	0	0	0	1	0	0	0	0	0	1	0	0	0	0	0
636	0	0	1	0	0	0	1	0	0	0	0	0	0	0	1	0	0	0	0	0	1	0	0	0	0	0	1	0	0	0
637	1	0	0	0	0	0	1	0	0	0	0	0	1	0	0	0	0	0	1	0	0	0	0	0	1	0	0	0	0	0
638	1	0	0	0	0	0	1	0	0	0	0	0	1	0	0	0	0	0	1	0	0	0	0	0	1	0	0	0	0	0
639	0	0	0	1	0	0	0	0	0	0	0	0	0	0	0	0	0	0	0	0	0	0	0	0	0	0	0	0	0	0
640	0	0	1	0	0	0	1	0	0	0	0	0	1	0	0	0	0	0	0	0	1	0	0	0	0	0	1	0	0	0
641	1	0	0	0	0	0	1	0	0	0	0	0	1	0	0	0	0	0	0	0	0	0	0	0	1	0	0	0	0	0
642	1	0	0	0	0	0	1	0	0	0	0	0	1	0	0	0	0	0	1	0	0	0	0	0	1	0	0	0	0	0
643	0	0	0	0	0	0	0	0	0	0	0	0	1	0	0	0	0	0	0	0	0	0	0	0	0	0	0	0	0	0
644	1	0	0	0	0	0	1	0	0	0	0	0	1	0	0	0	0	0	1	0	0	0	0	0	1	0	0	0	0	0
645	1	0	0	0	0	0	1	0	0	0	0	0	1	0	0	0	0	0	1	0	0	0	0	0	1	0	0	0	0	0
646	0	0	1	0	0	0	0	0	1	0	0	0	0	0	1	0	0	0	0	0	1	0	0	0	0	0	1	0	0	0
647	1	0	0	0	0	0	1	0	0	0	0	0	1	0	0	0	0	0	1	0	0	0	0	0	1	0	0	0	0	0
648	1	0	0	0	0	0	1	0	0	0	0	0	1	0	0	0	0	0	1	0	0	0	0	0	1	0	0	0	0	0
649	1	0	0	0	0	0	1	0	0	0	0	0	1	0	0	0	0	0	1	0	0	0	0	0	1	0	0	0	0	0
650	1	0	0	0	0	0	1	0	0	0	0	0	1	0	0	0	0	0	1	0	0	0	0	0	1	0	0	0	0	0
651	0	0	1	0	0	0	0	0	1	0	0	0	0	0	1	0	0	0	0	0	1	0	0	0	0	0	1	0	0	0
652	1	0	0	0	0	0	1	0	0	0	0	0	1	0	0	0	0	0	1	0	0	0	0	0	1	0	0	0	0	0
653	1	0	0	0	0	0	0	0	0	0	0	1	0	0	0	0	0	1	0	0	0	0	0	1	0	0	0	0	0	1
654	1	0	0	0	0	0	1	0	0	0	0	0	1	0	0	0	0	0	0	0	0	0	0	0	0	0	0	0	0	0
655	0	1	0	0	0	0	1	0	0	0	0	0	0	1	0	0	0	0	0	1	0	0	0	0	0	1	0	0	0	0
656	1	0	0	0	0	0	1	0	0	0	0	0	1	0	0	0	0	0	1	0	0	0	0	0	1	0	0	0	0	0
657	0	1	0	0	0	0	1	0	0	0	0	0	0	1	0	0	0	0	0	1	0	0	0	0	0	1	0	0	0	0
658	1	0	0	0	0	0	1	0	0	0	0	0	1	0	0	0	0	0	1	0	0	0	0	0	1	0	0	0	0	0
659	1	0	0	0	0	0	1	0	0	0	0	0	1	0	0	0	0	0	1	0	0	0	0	0	1	0	0	0	0	0
660	1	0	0	0	0	0	1	0	0	0	0	0	1	0	0	0	0	0	1	0	0	0	0	0	1	0	0	0	0	0
661	1	0	0	0	0	0	1	0	0	0	0	0	1	0	0	0	0	0	1	0	0	0	0	0	1	0	0	0	0	0
662	1	0	0	0	0	0	1	0	0	0	0	0	1	0	0	0	0	0	1	0	0	0	0	0	1	0	0	0	0	0
663	1	0	0	0	0	0	1	0	0	0	0	0	1	0	0	0	0	0	1	0	0	0	0	0	1	0	0	0	0	0
664	1	0	0	0	0	0	1	0	0	0	0	0	1	0	0	0	0	0	1	0	0	0	0	0	1	0	0	0	0	0
665	1	0	0	0	0	0	1	0	0	0	0	0	1	0	0	0	0	0	0	0	1	0	0	0	1	0	0	0	0	0
666	1	0	0	0	0	0	1	0	0	0	0	0	1	0	0	0	0	0	1	0	0	0	0	0	1	0	0	0	0	0
667	1	0	0	0	0	0	1	0	0	0	0	0	1	0	0	0	0	0	1	0	0	0	0	0	1	0	0	0	0	0
668	1	0	0	0	0	0	1	0	0	0	0	0	1	0	0	0	0	0	1	0	0	0	0	0	1	0	0	0	0	0
669	1	0	0	0	0	0	1	0	0	0	0	0	1	0	0	0	0	0	1	0	0	0	0	0	1	0	0	0	0	0
670	1	0	0	0	0	0	1	0	0	0	0	0	1	0	0	0	0	0	0	0	0	0	0	0	0	0	0	0	0	0
671	1	0	0	0	0	0	1	0	0	0	0	0	1	0	0	0	0	0	1	0	0	0	0	0	1	0	0	0	0	0
672	1	0	0	0	0	0	1	0	0	0	0	0	1	0	0	0	0	0	1	0	0	0	0	0	1	0	0	0	0	0
673	1	0	0	0	0	0	1	0	0	0	0	0	1	0	0	0	0	0	1	0	0	0	0	0	1	0	0	0	0	0
674	1	0	0	0	0	0	1	0	0	0	0	0	1	0	0	0	0	0	1	0	0	0	0	0	1	0	0	0	0	0
675	1	0	0	0	0	0	1	0	0	0	0	0	1	0	0	0	0	0	1	0	0	0	0	0	0	0	0	0	0	0
676	1	0	0	0	0	0	1	0	0	0	0	0	1	0	0	0	0	0	1	0	0	0	0	0	1	0	0	0	0	0
677	0	0	0	0	1	0	0	0	0	0	1	0	0	0	0	0	1	0	0	0	0	0	1	0	0	0	0	0	1	0
678	1	0	0	0	0	0	1	0	0	0	0	0	1	0	0	0	0	0	1	0	0	0	0	0	1	0	0	0	0	0
679	1	0	0	0	0	0	1	0	0	0	0	0	1	0	0	0	0	0	1	0	0	0	0	0	1	0	0	0	0	0
680	1	0	0	0	0	0	1	0	0	0	0	0	1	0	0	0	0	0	1	0	0	0	0	0	1	0	0	0	0	0
681	1	0	0	0	0	0	1	0	0	0	0	0	1	0	0	0	0	0	1	0	0	0	0	0	1	0	0	0	0	0
682	1	0	0	0	0	0	1	0	0	0	0	0	1	0	0	0	0	0	1	0	0	0	0	0	1	0	0	0	0	0
683	1	0	0	0	0	0	1	0	0	0	0	0	1	0	0	0	0	0	1	0	0	0	0	0	1	0	0	0	0	0
684	1	0	0	0	0	0	1	0	0	0	0	0	1	0	0	0	0	0	1	0	0	0	0	0	1	0	0	0	0	0
685	1	0	0	0	0	0	1	0	0	0	0	0	1	0	0	0	0	0	0	0	0	0	0	0	0	0	0	0	0	0
686	1	0	0	0	0	0	1	0	0	0	0	0	1	0	0	0	0	0	1	0	0	0	0	0	1	0	0	0	0	0
687	1	0	0	0	0	0	1	0	0	0	0	0	1	0	0	0	0	0	0	0	0	0	0	0	0	0	0	0	0	0
688	1	0	0	0	0	0	1	0	0	0	0	0	1	0	0	0	0	0	0	0	0	0	0	0	0	0	0	0	0	0
689	1	0	0	0	0	0	1	0	0	0	0	0	1	0	0	0	0	0	1	0	0	0	0	0	1	0	0	0	0	0
690	1	0	0	0	0	0	1	0	0	0	0	0	1	0	0	0	0	0	0	0	0	0	0	0	0	0	0	0	0	0
691	1	0	0	0	0	0	1	0	0	0	0	0	1	0	0	0	0	0	1	0	0	0	0	0	1	0	0	0	0	0
692	1	0	0	0	0	0	1	0	0	0	0	0	1	0	0	0	0	0	1	0	0	0	0	0	1	0	0	0	0	0
693	1	0	0	0	0	0	1	0	0	0	0	0	1	0	0	0	0	0	1	0	0	0	0	0	1	0	0	0	0	0
694	1	0	0	0	0	0	1	0	0	0	0	0	1	0	0	0	0	0	1	0	0	0	0	0	1	0	0	0	0	0
695	1	0	0	0	0	0	1	0	0	0	0	0	1	0	0	0	0	0	1	0	0	0	0	0	1	0	0	0	0	0
696	0	1	0	0	0	0	0	1	0	0	0	0	0	1	0	0	0	0	0	1	0	0	0	0	0	1	0	0	0	0
697	0	0	1	0	0	0	1	0	0	0	0	0	0	0	1	0	0	0	0	0	1	0	0	0	0	0	1	0	0	0
698	1	0	0	0	0	0	1	0	0	0	0	0	1	0	0	0	0	0	1	0	0	0	0	0	1	0	0	0	0	0
699	1	0	0	0	0	0	1	0	0	0	0	0	1	0	0	0	0	0	1	0	0	0	0	0	1	0	0	0	0	0
700	1	0	0	0	0	0	1	0	0	0	0	0	1	0	0	0	0	0	1	0	0	0	0	0	1	0	0	0	0	0
701	1	0	0	0	0	0	1	0	0	0	0	0	1	0	0	0	0	0	1	0	0	0	0	0	1	0	0	0	0	0
702	1	0	0	0	0	0	1	0	0	0	0	0	1	0	0	0	0	0	0	0	0	0	0	0	0	0	0	0	0	0
703	1	0	0	0	0	0	1	0	0	0	0	0	1	0	0	0	0	0	1	0	0	0	0	0	1	0	0	0	0	0
704	1	0	0	0	0	0	1	0	0	0	0	0	1	0	0	0	0	0	1	0	0	0	0	0	1	0	0	0	0	0
705	1	0	0	0	0	0	1	0	0	0	0	0	1	0	0	0	0	0	1	0	0	0	0	0	1	0	0	0	0	0
706	1	0	0	0	0	0	1	0	0	0	0	0	1	0	0	0	0	0	1	0	0	0	0	0	1	0	0	0	0	0
707	0	0	0	0	1	0	0	0	0	0	1	0	0	0	0	0	1	0	0	0	0	0	1	0	0	0	0	0	1	0
708	1	0	0	0	0	0	1	0	0	0	0	0	1	0	0	0	0	0	1	0	0	0	0	0	1	0	0	0	0	0
709	0	0	1	0	0	0	1	0	0	0	0	0	0	0	1	0	0	0	0	0	1	0	0	0	0	0	1	0	0	0
710	1	0	0	0	0	0	1	0	0	0	0	0	1	0	0	0	0	0	1	0	0	0	0	0	1	0	0	0	0	0
711	0	0	1	0	0	0	1	0	0	0	0	0	0	0	1	0	0	0	0	0	1	0	0	0	1	0	0	0	0	0
712	1	0	0	0	0	0	1	0	0	0	0	0	1	0	0	0	0	0	0	0	0	0	0	0	0	0	0	0	0	0
713	0	0	0	0	0	0	1	0	0	0	0	0	1	0	0	0	0	0	0	0	0	0	0	0	0	0	0	0	0	0
714	1	0	0	0	0	0	1	0	0	0	0	0	1	0	0	0	0	0	1	0	0	0	0	0	1	0	0	0	0	0
715	0	0	0	1	0	0	0	0	0	1	0	0	0	0	0	1	0	0	0	0	0	1	0	0	0	0	0	1	0	0
716	1	0	0	0	0	0	1	0	0	0	0	0	0	0	0	0	0	0	1	0	0	0	0	0	1	0	0	0	0	0
717	1	0	0	0	0	0	1	0	0	0	0	0	1	0	0	0	0	0	1	0	0	0	0	0	1	0	0	0	0	0
718	1	0	0	0	0	0	1	0	0	0	0	0	1	0	0	0	0	0	1	0	0	0	0	0	1	0	0	0	0	0
719	1	0	0	0	0	0	1	0	0	0	0	0	1	0	0	0	0	0	1	0	0	0	0	0	1	0	0	0	0	0
720	1	0	0	0	0	0	1	0	0	0	0	0	0	0	0	0	0	0	1	0	0	0	0	0	1	0	0	0	0	0
721	1	0	0	0	0	0	1	0	0	0	0	0	1	0	0	0	0	0	1	0	0	0	0	0	1	0	0	0	0	0
722	1	0	0	0	0	0	1	0	0	0	0	0	1	0	0	0	0	0	1	0	0	0	0	0	1	0	0	0	0	0
723	1	0	0	0	0	0	1	0	0	0	0	0	1	0	0	0	0	0	1	0	0	0	0	0	1	0	0	0	0	0
724	1	0	0	0	0	0	1	0	0	0	0	0	1	0	0	0	0	0	1	0	0	0	0	0	1	0	0	0	0	0
725	1	0	0	0	0	0	1	0	0	0	0	0	1	0	0	0	0	0	1	0	0	0	0	0	1	0	0	0	0	0
726	1	0	0	0	0	0	1	0	0	0	0	0	1	0	0	0	0	0	0	0	1	0	0	0	1	0	0	0	0	0
727	1	0	0	0	0	0	1	0	0	0	0	0	1	0	0	0	0	0	0	0	0	0	0	0	0	0	0	0	0	0
728	0	0	0	0	1	0	0	0	0	0	1	0	0	0	0	0	1	0	0	0	0	0	0	0	0	0	0	0	1	0
729	1	0	0	0	0	0	1	0	0	0	0	0	1	0	0	0	0	0	0	0	0	0	0	0	0	0	0	0	0	0
730	0	1	0	0	0	0	0	1	0	0	0	0	0	1	0	0	0	0	0	1	0	0	0	0	0	1	0	0	0	0
731	0	0	0	0	1	0	0	0	0	0	1	0	0	0	0	0	1	0	0	0	0	1	0	0	0	0	0	0	1	0
732	1	0	0	0	0	0	1	0	0	0	0	0	1	0	0	0	0	0	1	0	0	0	0	0	1	0	0	0	0	0
733	1	0	0	0	0	0	1	0	0	0	0	0	1	0	0	0	0	0	1	0	0	0	0	0	1	0	0	0	0	0
734	1	0	0	0	0	0	1	0	0	0	0	0	1	0	0	0	0	0	1	0	0	0	0	0	1	0	0	0	0	0
735	1	0	0	0	0	0	1	0	0	0	0	0	1	0	0	0	0	0	1	0	0	0	0	0	1	0	0	0	0	0
736	0	1	0	0	0	0	0	1	0	0	0	0	0	1	0	0	0	0	0	1	0	0	0	0	0	1	0	0	0	0
737	1	0	0	0	0	0	1	0	0	0	0	0	0	1	0	0	0	0	1	0	0	0	0	0	0	1	0	0	0	0
738	1	0	0	0	0	0	1	0	0	0	0	0	1	0	0	0	0	0	1	0	0	0	0	0	1	0	0	0	0	0
739	1	0	0	0	0	0	1	0	0	0	0	0	1	0	0	0	0	0	1	0	0	0	0	0	1	0	0	0	0	0
740	0	0	1	0	0	0	0	0	1	0	0	0	0	0	1	0	0	0	0	0	1	0	0	0	0	0	1	0	0	0
741	0	1	0	0	0	0	0	1	0	0	0	0	0	1	0	0	0	0	0	1	0	0	0	0	0	1	0	0	0	0
742	1	0	0	0	0	0	1	0	0	0	0	0	1	0	0	0	0	0	1	0	0	0	0	0	1	0	0	0	0	0
743	1	0	0	0	0	0	1	0	0	0	0	0	1	0	0	0	0	0	1	0	0	0	0	0	1	0	0	0	0	0
744	1	0	0	0	0	0	1	0	0	0	0	0	1	0	0	0	0	0	1	0	0	0	0	0	1	0	0	0	0	0
745	1	0	0	0	0	0	1	0	0	0	0	0	1	0	0	0	0	0	1	0	0	0	0	0	1	0	0	0	0	0
746	0	1	0	0	0	0	0	1	0	0	0	0	0	1	0	0	0	0	0	1	0	0	0	0	0	1	0	0	0	0
747	1	0	0	0	0	0	1	0	0	0	0	0	1	0	0	0	0	0	1	0	0	0	0	0	1	0	0	0	0	0
748	1	0	0	0	0	0	1	0	0	0	0	0	1	0	0	0	0	0	1	0	0	0	0	0	1	0	0	0	0	0
749	1	0	0	0	0	0	1	0	0	0	0	0	1	0	0	0	0	0	1	0	0	0	0	0	1	0	0	0	0	0
750	1	0	0	0	0	0	1	0	0	0	0	0	1	0	0	0	0	0	1	0	0	0	0	0	1	0	0	0	0	0
751	1	0	0	0	0	0	1	0	0	0	0	0	1	0	0	0	0	0	1	0	0	0	0	0	1	0	0	0	0	0
752	1	0	0	0	0	0	1	0	0	0	0	0	1	0	0	0	0	0	1	0	0	0	0	0	1	0	0	0	0	0
753	1	0	0	0	0	0	1	0	0	0	0	0	1	0	0	0	0	0	0	0	0	0	0	0	0	0	0	0	0	0
754	1	0	0	0	0	0	1	0	0	0	0	0	1	0	0	0	0	0	1	0	0	0	0	0	1	0	0	0	0	0
755	0	1	0	0	0	0	0	1	0	0	0	0	0	1	0	0	0	0	0	1	0	0	0	0	0	1	0	0	0	0
756	1	0	0	0	0	0	1	0	0	0	0	0	1	0	0	0	0	0	1	0	0	0	0	0	1	0	0	0	0	0
757	1	0	0	0	0	0	0	1	0	0	0	0	1	0	0	0	0	0	0	1	0	0	0	0	0	1	0	0	0	0
758	1	0	0	0	0	0	1	0	0	0	0	0	1	0	0	0	0	0	1	0	0	0	0	0	1	0	0	0	0	0
759	1	0	0	0	0	0	1	0	0	0	0	0	1	0	0	0	0	0	1	0	0	0	0	0	1	0	0	0	0	0
760	1	0	0	0	0	0	1	0	0	0	0	0	1	0	0	0	0	0	1	0	0	0	0	0	1	0	0	0	0	0
761	1	0	0	0	0	0	1	0	0	0	0	0	1	0	0	0	0	0	1	0	0	0	0	0	1	0	0	0	0	0
762	1	0	0	0	0	0	0	1	0	0	0	0	1	0	0	0	0	0	1	0	0	0	0	0	1	0	0	0	0	0
763	1	0	0	0	0	0	1	0	0	0	0	0	1	0	0	0	0	0	1	0	0	0	0	0	1	0	0	0	0	0
764	1	0	0	0	0	0	1	0	0	0	0	0	1	0	0	0	0	0	1	0	0	0	0	0	1	0	0	0	0	0
765	1	0	0	0	0	0	1	0	0	0	0	0	1	0	0	0	0	0	1	0	0	0	0	0	1	0	0	0	0	0
766	1	0	0	0	0	0	1	0	0	0	0	0	1	0	0	0	0	0	1	0	0	0	0	0	1	0	0	0	0	0
767	1	0	0	0	0	0	1	0	0	0	0	0	1	0	0	0	0	0	1	0	0	0	0	0	1	0	0	0	0	0
768	1	0	0	0	0	0	1	0	0	0	0	0	1	0	0	0	0	0	1	0	0	0	0	0	1	0	0	0	0	0
769	1	0	0	0	0	0	1	0	0	0	0	0	1	0	0	0	0	0	1	0	0	0	0	0	1	0	0	0	0	0
770	1	0	0	0	0	0	1	0	0	0	0	0	1	0	0	0	0	0	0	0	0	0	0	0	0	0	0	0	0	0
771	0	0	1	0	0	0	1	0	0	0	0	0	0	0	1	0	0	0	0	0	1	0	0	0	0	0	1	0	0	0
772	1	0	0	0	0	0	1	0	0	0	0	0	1	0	0	0	0	0	1	0	0	0	0	0	1	0	0	0	0	0
773	1	0	0	0	0	0	1	0	0	0	0	0	1	0	0	0	0	0	1	0	0	0	0	0	1	0	0	0	0	0
774	1	0	0	0	0	0	1	0	0	0	0	0	1	0	0	0	0	0	1	0	0	0	0	0	1	0	0	0	0	0
775	0	0	1	0	0	0	1	0	0	0	0	0	0	0	0	0	0	1	1	0	0	0	0	1	0	0	1	0	0	1
776	1	0	0	0	0	0	1	0	0	0	0	0	1	0	0	0	0	0	1	0	0	0	0	0	1	0	0	0	0	0
777	0	0	0	0	0	0	1	0	0	0	0	0	1	0	0	0	0	0	0	0	0	0	0	0	0	0	0	0	0	0
778	1	0	0	0	0	0	1	0	0	0	0	0	1	0	0	0	0	0	1	0	0	0	0	0	1	0	0	0	0	0
779	0	0	1	0	0	0	1	0	0	0	0	0	1	0	0	0	0	0	0	0	1	0	0	0	1	0	0	0	0	0
780	1	0	0	0	0	0	1	0	0	0	0	0	1	0	0	0	0	0	1	0	0	0	0	0	1	0	0	0	0	0
781	1	0	0	0	0	0	1	0	0	0	0	0	1	0	0	0	0	0	1	0	0	0	0	0	1	0	0	0	0	0
782	0	0	0	0	1	1	0	0	0	0	1	1	0	0	0	0	1	1	0	0	0	0	0	1	0	0	0	0	1	1
783	1	0	0	0	0	0	1	0	0	0	0	0	1	0	0	0	0	0	1	0	0	0	0	0	1	0	0	0	0	0
784	1	0	0	0	0	0	1	0	0	0	0	0	1	0	0	0	0	0	1	0	0	0	0	0	1	0	0	0	0	0
785	1	0	0	0	0	0	1	0	0	0	0	0	1	0	0	0	0	0	1	0	0	0	0	0	1	0	0	0	0	0
786	1	0	0	0	0	0	1	0	0	0	0	0	1	0	0	0	0	0	1	0	0	0	0	0	1	0	0	0	0	0
787	1	0	0	0	0	0	1	0	0	0	0	0	1	0	0	0	0	0	1	0	0	0	0	0	1	0	0	0	0	0
788	1	0	0	0	0	0	1	0	0	0	0	0	1	0	0	0	0	0	0	0	0	0	0	0	0	0	0	0	0	0
789	1	0	0	0	0	0	1	0	0	0	0	0	1	0	0	0	0	0	1	0	0	0	0	0	1	0	0	0	0	0
790	0	0	0	0	1	0	0	0	0	0	1	0	0	0	0	0	1	0	0	0	0	0	1	0	0	0	0	0	1	0
791	1	0	0	0	0	0	1	0	0	0	0	0	1	0	0	0	0	0	1	0	0	0	0	0	1	0	0	0	0	0
792	1	0	0	0	0	0	1	0	0	0	0	0	1	0	0	0	0	0	1	0	0	0	0	0	1	0	0	0	0	0
793	1	0	0	0	0	0	1	0	0	0	0	0	1	0	0	0	0	0	1	0	0	0	0	0	1	0	0	0	0	0
794	1	0	0	0	0	0	1	0	0	0	0	0	1	0	0	0	0	0	1	0	0	0	0	0	1	0	0	0	0	0
795	0	0	0	0	0	1	0	0	0	0	0	1	0	0	0	0	0	1	0	0	0	0	0	1	0	0	0	0	0	1
796	0	0	0	0	0	0	1	0	0	0	0	0	0	0	0	0	0	0	0	0	0	0	0	0	0	0	0	0	0	0
797	1	0	0	0	0	0	1	0	0	0	0	0	1	0	0	0	0	0	0	0	0	0	0	0	0	0	0	0	0	0
798	1	0	0	0	0	0	1	0	0	0	0	0	1	0	0	0	0	0	1	0	0	0	0	0	1	0	0	0	0	0
799	1	0	0	0	0	0	1	0	0	0	0	0	1	0	0	0	0	0	1	0	0	0	0	0	1	0	0	0	0	0
800	1	0	0	0	0	0	1	0	0	0	0	0	1	0	0	0	0	0	1	0	0	0	0	0	1	0	0	0	0	0
801	1	0	0	0	0	0	1	0	0	0	0	0	1	0	0	0	0	0	1	0	0	0	0	0	1	0	0	0	0	0
802	1	0	0	0	0	0	1	0	0	0	0	0	1	0	0	0	0	0	1	0	0	0	0	0	1	0	0	0	0	0
803	1	0	0	0	0	0	1	0	0	0	0	0	1	0	0	0	0	0	1	0	0	0	0	0	1	0	0	0	0	0
804	1	0	0	0	0	0	1	0	0	0	0	0	1	0	0	0	0	0	1	0	0	0	0	0	1	0	0	0	0	0
805	0	1	0	0	0	0	0	1	0	0	0	0	0	1	0	0	0	0	0	1	0	0	0	0	0	1	0	0	0	0
806	1	0	0	0	0	0	1	0	0	0	0	0	1	0	0	0	0	0	1	0	0	0	0	0	1	0	0	0	0	0
807	1	0	0	0	0	0	1	0	0	0	0	0	1	0	0	0	0	0	1	0	0	0	0	0	1	0	0	0	0	0
808	1	0	0	0	0	0	1	0	0	0	0	0	1	0	0	0	0	0	1	0	0	0	0	0	1	0	0	0	0	0
809	1	0	0	0	0	0	1	0	0	0	0	0	1	0	0	0	0	0	1	0	0	0	0	0	1	0	0	0	0	0
810	0	1	0	0	0	0	0	1	0	0	0	0	0	1	0	0	0	0	0	1	0	0	0	0	0	1	0	0	0	0
811	1	0	0	0	0	0	0	1	0	0	0	0	1	0	0	0	0	0	1	0	0	0	0	0	1	0	0	0	0	0
812	1	0	0	0	0	0	1	0	0	0	0	0	1	0	0	0	0	0	1	0	0	0	0	0	1	0	0	0	0	0
813	1	0	0	0	0	0	1	0	0	0	0	0	1	0	0	0	0	0	1	0	0	0	0	0	1	0	0	0	0	0
814	1	0	0	0	0	0	1	0	0	0	0	0	1	0	0	0	0	0	1	0	0	0	0	0	1	0	0	0	0	0
815	1	0	0	0	0	0	1	0	0	0	0	0	1	0	0	0	0	0	1	0	0	0	0	0	1	0	0	0	0	0
816	1	0	0	0	0	0	1	0	0	0	0	0	1	0	0	0	0	0	1	0	0	0	0	0	1	0	0	0	0	0
817	1	0	0	0	0	0	1	0	0	0	0	0	1	0	0	0	0	0	1	0	0	0	0	0	1	0	0	0	0	0
818	1	0	0	0	0	0	0	0	0	0	0	0	0	0	0	0	0	0	1	0	0	0	0	0	0	0	0	0	0	0
819	1	0	0	0	0	0	1	0	0	0	0	0	1	0	0	0	0	0	1	0	0	0	0	0	1	0	0	0	0	0
820	1	0	0	0	0	0	1	0	0	0	0	0	1	0	0	0	0	0	1	0	0	0	0	0	1	0	0	0	0	0
821	0	0	0	1	0	0	0	0	0	1	0	0	0	0	0	1	0	0	0	0	0	1	0	0	0	0	0	1	0	0
822	1	0	0	0	0	0	1	0	0	0	0	0	1	0	0	0	0	0	1	0	0	0	0	0	1	0	0	0	0	0
823	1	0	0	0	0	0	1	0	0	0	0	0	1	0	0	0	0	0	1	0	0	0	0	0	1	0	0	0	0	0
824	1	0	0	0	0	0	1	0	0	0	0	0	1	0	0	0	0	0	1	0	0	0	0	0	1	0	0	0	0	0
825	0	0	1	0	0	0	1	0	0	0	0	0	0	0	1	0	0	0	0	0	1	0	0	0	1	0	0	0	0	0
826	1	0	0	0	0	0	1	0	0	0	0	0	1	0	0	0	0	0	1	0	0	0	0	0	1	0	0	0	0	0
827	1	0	0	0	0	0	1	0	0	0	0	0	1	0	0	0	0	0	0	0	0	0	0	0	0	0	0	0	0	0
828	1	0	0	0	0	0	1	0	0	0	0	0	0	0	0	1	0	0	0	0	0	0	0	0	0	0	0	1	0	0
829	1	0	0	0	0	0	1	0	0	0	0	0	1	0	0	0	0	0	1	0	0	0	0	0	1	0	0	0	0	0
830	0	1	0	0	0	0	0	1	0	0	0	0	0	1	0	0	0	0	0	1	0	0	0	0	0	1	0	0	0	0
831	1	0	0	0	0	0	1	0	0	0	0	0	1	0	0	0	0	0	1	0	0	0	0	0	1	0	0	0	0	0
832	1	0	0	0	0	0	1	0	0	0	0	0	1	0	0	0	0	0	1	0	0	0	0	0	1	0	0	0	0	0
833	1	0	0	0	0	0	1	0	0	0	0	0	1	0	0	0	0	0	1	0	0	0	0	0	1	0	0	0	0	0
834	1	0	0	0	0	0	1	0	0	0	0	0	1	0	0	0	0	0	1	0	0	0	0	0	1	0	0	0	0	0
835	1	0	0	0	0	0	1	0	0	0	0	0	1	0	0	0	0	0	1	0	0	0	0	0	1	0	0	0	0	0
836	1	0	0	0	0	0	1	0	0	0	0	0	1	0	0	0	0	0	1	0	0	0	0	0	1	0	0	0	0	0
837	1	0	0	0	0	0	1	0	0	0	0	0	1	0	0	0	0	0	1	0	0	0	0	0	1	0	0	0	0	0
838	1	0	0	0	0	0	1	0	0	0	0	0	1	0	0	0	0	0	1	0	0	0	0	0	1	0	0	0	0	0
839	1	0	0	0	0	0	1	0	0	0	0	0	1	0	0	0	0	0	1	0	0	0	0	0	1	0	0	0	0	0
840	1	0	0	0	0	0	1	0	0	0	0	0	1	0	0	0	0	0	1	0	0	0	0	0	1	0	0	0	0	0
841	1	0	0	0	0	0	1	0	0	0	0	0	1	0	0	0	0	0	1	0	0	0	0	0	1	0	0	0	0	0
842	0	0	1	0	0	0	0	0	1	0	0	0	0	0	1	0	0	0	0	0	1	0	0	0	0	0	1	0	0	0
843	0	0	1	0	0	0	0	0	1	0	0	0	0	0	1	0	0	0	0	0	1	0	0	0	0	0	1	0	0	0
844	1	0	0	0	0	0	1	0	0	0	0	0	1	0	0	0	0	0	1	0	0	0	0	0	1	0	0	0	0	0
845	1	0	0	0	0	0	1	0	0	0	0	0	1	0	0	0	0	0	1	0	0	0	0	0	1	0	0	0	0	0
846	1	0	0	0	0	0	1	0	0	0	0	0	1	0	0	0	0	0	1	0	0	0	0	0	1	0	0	0	0	0
847	1	0	0	0	0	0	1	0	0	0	0	0	1	0	0	0	0	0	1	0	0	0	0	0	1	0	0	0	0	0
848	1	0	0	0	0	0	1	0	0	0	0	0	1	0	0	0	0	0	1	0	0	0	0	0	1	0	0	0	0	0
849	1	0	0	0	0	0	1	0	0	0	0	0	1	0	0	0	0	0	1	0	0	0	0	0	1	0	0	0	0	0
850	1	0	0	0	0	0	1	0	0	0	0	0	1	0	0	0	0	0	1	0	0	0	0	0	1	0	0	0	0	0
851	1	0	0	0	0	0	1	0	0	0	0	0	1	0	0	0	0	0	1	0	0	0	0	0	1	0	0	0	0	0
852	0	0	0	0	0	1	0	0	0	0	0	1	0	0	0	0	0	1	0	0	0	0	0	0	0	0	0	0	0	1
853	1	0	0	0	0	0	1	0	0	0	0	0	1	0	0	0	0	0	1	0	0	0	0	0	1	0	0	0	0	0
854	1	0	0	0	0	0	1	0	0	0	0	0	1	0	0	0	0	0	1	0	0	0	0	0	1	0	0	0	0	0
855	1	0	0	0	0	0	1	0	0	0	0	0	1	0	0	0	0	0	1	0	0	0	0	0	1	0	0	0	0	0
856	1	0	0	0	0	0	1	0	0	0	0	0	1	0	0	0	0	0	1	0	0	0	0	0	1	0	0	0	0	0
857	1	0	0	0	0	0	1	0	0	0	0	0	1	0	0	0	0	0	1	0	0	0	0	0	1	0	0	0	0	0
858	1	0	0	0	0	0	1	0	0	0	0	0	1	0	0	0	0	0	1	0	0	0	0	0	1	0	0	0	0	0
859	0	0	0	1	0	0	1	0	0	0	0	0	1	0	0	0	0	0	0	0	0	0	0	0	0	0	0	1	0	0
860	1	0	0	0	0	0	1	0	0	0	0	0	1	0	0	0	0	0	1	0	0	0	0	0	1	0	0	0	0	0
861	0	0	1	0	0	0	1	0	0	0	0	0	0	0	1	0	0	0	0	0	1	0	0	0	1	0	0	0	0	0
862	1	0	0	0	0	0	1	0	0	0	0	0	1	0	0	0	0	0	1	0	0	0	0	0	1	0	0	0	0	0
863	1	0	0	0	0	0	1	0	0	0	0	0	1	0	0	0	0	0	1	0	0	0	0	0	1	0	0	0	0	0
864	1	0	0	0	0	0	1	0	0	0	0	0	1	0	0	0	0	0	1	0	0	0	0	0	1	0	0	0	0	0
865	1	0	0	0	0	0	1	0	0	0	0	0	1	0	0	0	0	0	1	0	0	0	0	0	1	0	0	0	0	0
866	0	0	1	0	0	0	0	0	1	0	0	0	0	0	1	0	0	0	0	0	1	0	0	0	1	0	0	0	0	0
867	0	0	0	0	0	1	0	0	0	0	0	1	0	0	0	0	0	1	0	0	0	0	0	1	0	0	0	0	0	1
868	0	1	0	0	0	0	0	1	0	0	0	0	0	1	0	0	0	0	0	1	0	0	0	0	0	1	0	0	0	0
869	1	0	0	0	0	0	1	0	0	0	0	0	1	0	0	0	0	0	0	0	0	0	0	0	0	0	0	0	0	0
870	1	0	0	0	0	0	1	0	0	0	0	0	1	0	0	0	0	0	1	0	0	0	0	0	1	0	0	0	0	0
871	1	0	0	0	0	0	1	0	0	0	0	0	1	0	0	0	0	0	1	0	0	0	0	0	1	0	0	0	0	0
872	1	0	0	0	0	0	1	0	0	0	0	0	1	0	0	0	0	0	0	0	0	0	0	0	0	0	0	0	0	0
873	1	0	0	0	0	0	1	0	0	0	0	0	1	0	0	0	0	0	1	0	0	0	0	0	1	0	0	0	0	0
874	1	0	0	0	0	0	1	0	0	0	0	0	1	0	0	0	0	0	1	0	0	0	0	0	1	0	0	0	0	0
875	1	0	0	0	0	0	1	0	0	0	0	0	1	0	0	0	0	0	1	0	0	0	0	0	1	0	0	0	0	0
876	0	0	0	0	0	0	1	0	0	0	0	0	1	0	0	0	0	0	1	0	0	0	0	0	1	0	0	0	0	0
877	0	0	0	0	0	0	0	0	0	0	0	0	1	0	0	0	0	0	0	0	0	0	0	0	0	0	0	0	0	0
878	1	0	0	0	0	0	1	0	0	0	0	0	1	0	0	0	0	0	1	0	0	0	0	0	1	0	0	0	0	0
879	0	0	0	0	0	1	0	0	0	0	0	1	0	0	0	0	0	1	0	0	0	0	0	1	0	0	0	0	0	1
880	1	0	0	0	0	0	1	0	0	0	0	0	1	0	0	0	0	0	1	0	0	0	0	0	1	0	0	0	0	0
881	1	0	0	0	0	0	1	0	0	0	0	0	1	0	0	0	0	0	1	0	0	0	0	0	0	0	0	0	0	0
882	1	0	0	0	0	0	1	0	0	0	0	0	1	0	0	0	0	0	1	0	0	0	0	0	0	0	0	0	0	0
883	1	0	0	0	0	0	1	0	0	0	0	0	1	0	0	0	0	0	1	0	0	0	0	0	1	0	0	0	0	0
884	0	0	0	0	1	0	0	0	0	0	1	0	0	0	0	0	1	0	0	0	0	0	1	0	0	0	0	0	1	0
885	1	0	0	0	0	0	1	0	0	0	0	0	1	0	0	0	0	0	1	0	0	0	0	0	1	0	0	0	0	0
886	0	1	0	0	0	0	0	1	0	0	0	0	0	1	0	0	0	0	0	1	0	0	0	0	0	1	0	0	0	0
887	1	0	0	0	0	0	1	0	0	0	0	0	1	0	0	0	0	0	1	0	0	0	0	0	1	0	0	0	0	0
888	0	1	0	0	0	0	0	1	0	0	0	0	0	1	0	0	0	0	0	1	0	0	0	0	0	1	0	0	0	0
889	0	0	1	0	0	0	0	0	1	0	0	0	0	0	1	0	0	0	0	0	1	0	0	0	0	0	1	0	0	0
890	1	0	0	0	0	0	1	0	0	0	0	0	1	0	0	0	0	0	1	0	0	0	0	0	1	0	0	0	0	0
891	1	0	0	0	0	0	1	0	0	0	0	0	1	0	0	0	0	0	1	0	0	0	0	0	1	0	0	0	0	0
892	1	0	0	0	0	0	1	0	0	0	0	0	1	0	0	0	0	0	1	0	0	0	0	0	1	0	0	0	0	0
893	1	0	0	0	0	0	1	0	0	0	0	0	1	0	0	0	0	0	1	0	0	0	0	0	1	0	0	0	0	0
894	0	0	1	0	0	0	0	0	1	0	0	0	0	0	1	0	0	0	0	0	1	0	0	0	0	0	1	0	0	0
895	0	0	1	0	0	0	1	0	0	0	0	0	0	0	1	0	0	0	0	0	1	0	0	0	0	0	1	0	0	0
896	1	0	0	0	0	0	1	0	0	0	0	0	1	0	0	0	0	0	1	0	0	0	0	0	1	0	0	0	0	0
897	1	0	0	0	0	0	1	0	0	0	0	0	1	0	0	0	0	0	1	0	0	0	0	0	1	0	0	0	0	0
898	1	0	0	0	0	0	1	0	0	0	0	0	1	0	0	0	0	0	1	0	0	0	0	0	1	0	0	0	0	0
899	1	0	0	0	0	0	1	0	0	0	0	0	1	0	0	0	0	0	1	0	0	0	0	0	1	0	0	0	0	0
900	1	0	0	0	0	0	1	0	0	0	0	0	1	0	0	0	0	0	1	0	0	0	0	0	1	0	0	0	0	0
901	1	0	0	0	0	0	1	0	0	0	0	0	1	0	0	0	0	0	1	0	0	0	0	0	1	0	0	0	0	0
902	1	0	0	0	0	0	0	0	0	0	0	1	0	0	0	0	0	1	0	0	0	0	0	1	0	0	0	0	0	1
903	0	1	0	0	0	0	0	1	0	0	0	0	0	1	0	0	0	0	0	1	0	0	0	0	0	1	0	0	0	0
904	1	0	0	0	0	0	1	0	0	0	0	0	1	0	0	0	0	0	1	0	0	0	0	0	1	0	0	0	0	0
905	1	0	0	0	0	0	1	0	0	0	0	0	1	0	0	0	0	0	1	0	0	0	0	0	1	0	0	0	0	0
906	0	0	0	0	0	0	1	0	0	0	0	0	1	0	0	0	0	0	0	0	0	0	0	0	0	0	0	0	0	0
907	1	0	0	0	0	0	1	0	0	0	0	0	0	0	0	0	0	0	0	0	0	0	0	0	0	0	0	0	0	0
908	1	0	0	0	0	0	1	0	0	0	0	0	1	0	0	0	0	0	1	0	0	0	0	0	1	0	0	0	0	0
909	0	1	0	0	0	0	0	1	0	0	0	0	0	1	0	0	0	0	0	1	0	0	0	0	0	1	0	0	0	0
910	1	0	0	0	0	0	1	0	0	0	0	0	1	0	0	0	0	0	1	0	0	0	0	0	1	0	0	0	0	0
911	0	0	1	0	0	0	1	0	0	0	0	0	0	0	1	0	0	0	0	0	1	0	0	0	1	0	0	0	0	0
912	1	0	0	0	0	0	1	0	0	0	0	0	1	0	0	0	0	0	0	0	0	0	0	0	0	0	0	0	0	0
913	1	0	0	0	0	0	1	0	0	0	0	0	1	0	0	0	0	0	1	0	0	0	0	0	0	0	0	0	0	0
914	0	1	0	0	0	0	0	1	0	0	0	0	0	1	0	0	0	0	0	1	0	0	0	0	0	1	0	0	0	0
915	1	0	0	0	0	0	1	0	0	0	0	0	1	0	0	0	0	0	1	0	0	0	0	0	1	0	0	0	0	0
916	1	0	0	0	0	0	1	0	0	0	0	0	1	0	0	0	0	0	1	0	0	0	0	0	1	0	0	0	0	0
917	1	0	0	0	0	0	1	0	0	0	0	0	1	0	0	0	0	0	1	0	0	0	0	0	1	0	0	0	0	0
918	1	0	0	0	0	0	1	0	0	0	0	0	1	0	0	0	0	0	1	0	0	0	0	0	1	0	0	0	0	0
919	1	0	0	0	0	0	1	0	0	0	0	0	1	0	0	0	0	0	1	0	0	0	0	0	1	0	0	0	0	0
920	1	0	0	0	0	0	1	0	0	0	0	0	1	0	0	0	0	0	0	0	0	0	0	0	0	0	0	0	0	0
921	1	0	0	0	0	0	1	0	0	0	0	0	1	0	0	0	0	0	1	0	0	0	0	0	1	0	0	0	0	0
922	1	0	0	0	0	0	1	0	0	0	0	0	1	0	0	0	0	0	1	0	0	0	0	0	1	0	0	0	0	0
923	1	0	0	0	0	0	1	0	0	0	0	0	1	0	0	0	0	0	1	0	0	0	0	0	1	0	0	0	0	0
924	0	0	0	0	0	0	1	0	0	0	0	0	0	0	0	0	0	0	0	0	1	0	0	0	0	0	0	0	0	0
925	0	0	1	0	0	0	0	0	1	0	0	0	0	0	1	0	0	0	0	0	1	0	0	0	0	0	1	0	0	0
926	1	0	0	0	0	0	1	0	0	0	0	0	1	0	0	0	0	0	1	0	0	0	0	0	1	0	0	0	0	0
927	1	0	0	0	0	0	1	0	0	0	0	0	1	0	0	0	0	0	1	0	0	0	0	0	1	0	0	0	0	0
928	1	0	0	0	0	0	1	0	0	0	0	0	1	0	0	0	0	0	1	0	0	0	0	0	1	0	0	0	0	0
929	1	0	0	0	0	0	1	0	0	0	0	0	1	0	0	0	0	0	1	0	0	0	0	0	1	0	0	0	0	0
930	1	0	0	0	0	0	1	0	0	0	0	0	1	0	0	0	0	0	1	0	0	0	0	0	1	0	0	0	0	0
931	1	0	0	0	0	0	1	0	0	0	0	0	1	0	0	0	0	0	1	0	0	0	0	0	1	0	0	0	0	0
932	1	0	0	0	0	0	1	0	0	0	0	0	1	0	0	0	0	0	1	0	0	0	0	0	1	0	0	0	0	0
933	1	0	0	0	0	0	1	0	0	0	0	0	1	0	0	0	0	0	0	0	0	0	0	0	0	0	0	0	0	0
934	1	0	0	0	0	0	1	0	0	0	0	0	1	0	0	0	0	0	1	0	0	0	0	0	1	0	0	0	0	0
935	1	0	0	0	0	0	1	0	0	0	0	0	1	0	0	0	0	0	1	0	0	0	0	0	1	0	0	0	0	0
936	1	0	0	0	0	0	1	0	0	0	0	0	0	0	0	0	0	0	0	0	0	0	0	0	0	0	0	0	0	0
937	1	0	0	0	0	0	1	0	0	0	0	0	1	0	0	0	0	0	1	0	0	0	0	0	1	0	0	0	0	0
938	1	0	0	0	0	0	1	0	0	0	0	0	1	0	0	0	0	0	1	0	0	0	0	0	1	0	0	0	0	0
939	1	0	0	0	0	0	1	0	0	0	0	0	1	0	0	0	0	0	1	0	0	0	0	0	1	0	0	0	0	0
940	1	0	0	0	0	0	1	0	0	0	0	0	1	0	0	0	0	0	1	0	0	0	0	0	1	0	0	0	0	0
941	1	0	0	0	0	0	1	0	0	0	0	0	1	0	0	0	0	0	1	0	0	0	0	0	1	0	0	0	0	0
942	1	0	0	0	0	0	1	0	0	0	0	0	1	0	0	0	0	0	1	0	0	0	0	0	1	0	0	0	0	0
943	1	0	0	0	0	0	1	0	0	0	0	0	1	0	0	0	0	0	1	0	0	0	0	0	1	0	0	0	0	0
944	1	0	0	0	0	0	1	0	0	0	0	0	1	0	0	0	0	0	1	0	0	0	0	0	1	0	0	0	0	0
945	1	0	0	0	0	0	1	0	0	0	0	0	1	0	0	0	0	0	1	0	0	0	0	0	1	0	0	0	0	0
946	1	0	0	0	0	0	1	0	0	0	0	0	1	0	0	0	0	0	1	0	0	0	0	0	1	0	0	0	0	0
947	1	0	0	0	0	0	1	0	0	0	0	0	1	0	0	0	0	0	1	0	0	0	0	0	1	0	0	0	0	0
948	1	0	0	0	0	0	1	0	0	0	0	0	1	0	0	0	0	0	1	0	0	0	0	0	1	0	0	0	0	0
949	1	0	0	0	0	0	1	0	0	0	0	0	1	0	0	0	0	0	1	0	0	0	0	0	1	0	0	0	0	0
950	1	0	0	0	0	0	0	0	0	0	0	0	0	0	0	0	0	0	0	0	0	0	0	0	0	0	0	0	0	0
951	1	0	0	0	0	0	1	0	0	0	0	0	0	0	0	0	0	0	0	0	0	0	0	0	0	0	0	0	0	0
952	1	0	0	0	0	0	1	0	0	0	0	0	1	0	0	0	0	0	1	0	0	0	0	0	1	0	0	0	0	0
953	1	0	0	0	0	0	1	0	0	0	0	0	1	0	0	0	0	0	1	0	0	0	0	0	1	0	0	0	0	0
954	1	0	0	0	0	0	1	0	0	0	0	0	1	0	0	0	0	0	1	0	0	0	0	0	1	0	0	0	0	0
955	1	0	0	0	0	0	1	0	0	0	0	0	1	0	0	0	0	0	1	0	0	0	0	0	1	0	0	0	0	0
956	1	0	0	0	0	0	1	0	0	0	0	0	1	0	0	0	0	0	1	0	0	0	0	0	1	0	0	0	0	0
957	1	0	0	0	0	0	1	0	0	0	0	0	1	0	0	0	0	0	1	0	0	0	0	0	1	0	0	0	0	0
958	1	0	0	0	0	0	1	0	0	0	0	0	1	0	0	0	0	0	0	0	0	0	0	0	0	0	0	0	0	0
959	0	1	0	0	0	0	0	1	0	0	0	0	0	1	0	0	0	0	0	1	0	0	0	0	0	1	0	0	0	0
960	1	0	0	0	0	0	1	0	0	0	0	0	1	0	0	0	0	0	1	0	0	0	0	0	1	0	0	0	0	0
961	0	0	0	0	0	0	1	0	0	0	0	0	1	0	0	0	0	0	0	0	0	0	0	0	0	0	0	0	0	0
962	1	0	0	0	0	0	1	0	0	0	0	0	1	0	0	0	0	0	1	0	0	0	0	0	1	0	0	0	0	0
963	1	0	0	0	0	0	1	0	0	0	0	0	1	0	0	0	0	0	1	0	0	0	0	0	1	0	0	0	0	0
964	0	1	0	0	0	0	0	1	0	0	0	0	0	1	0	0	0	0	0	1	0	0	0	0	0	1	0	0	0	0
965	1	0	0	0	0	0	1	0	0	0	0	0	1	0	0	0	0	0	0	0	0	0	0	0	0	0	0	0	0	0
966	1	0	0	0	0	0	1	0	0	0	0	0	1	0	0	0	0	0	0	0	0	0	0	0	0	0	0	0	0	0
967	0	0	0	0	0	0	1	0	0	0	0	0	1	0	0	0	0	0	1	0	0	0	0	0	0	0	0	0	0	0
968	0	1	0	0	0	1	1	0	0	0	0	1	0	1	0	0	0	1	0	1	0	1	0	1	0	0	0	0	1	1
969	1	0	0	0	0	0	1	0	0	0	0	0	1	0	0	0	0	0	1	0	0	0	0	0	1	0	0	0	0	0
970	1	0	0	0	0	0	1	0	0	0	0	0	1	0	0	0	0	0	1	0	0	0	0	0	1	0	0	0	0	0
971	1	0	0	0	0	0	1	0	0	0	0	0	1	0	0	0	0	0	1	0	0	0	0	0	1	0	0	0	0	0
972	1	0	0	0	0	0	1	0	0	0	0	0	1	0	0	0	0	0	1	0	0	0	0	0	1	0	0	0	0	0
973	0	1	0	1	0	0	0	1	0	1	0	0	0	1	0	1	0	0	0	1	0	0	0	0	0	1	0	0	0	0
974	1	0	0	0	0	0	1	0	0	0	0	0	1	0	0	0	0	0	1	0	0	0	0	0	1	0	0	0	0	0
975	1	0	0	0	0	0	1	0	0	0	0	0	1	0	0	0	0	0	1	0	0	0	0	0	1	0	0	0	0	0
976	1	0	0	0	0	0	1	0	0	0	0	0	1	0	0	0	0	0	1	0	0	0	0	0	1	0	0	0	0	0
977	1	0	0	0	0	0	1	0	0	0	0	0	1	0	0	0	0	0	1	0	0	0	0	0	1	0	0	0	0	0
978	1	0	0	0	0	0	1	0	0	0	0	0	1	0	0	0	0	0	1	0	0	0	0	0	0	0	0	0	0	0
979	1	0	0	0	0	0	1	0	0	0	0	0	1	0	0	0	0	0	1	0	0	0	0	0	1	0	0	0	0	0
980	1	0	0	0	0	0	1	0	0	0	0	0	1	0	0	0	0	0	1	0	0	0	0	0	1	0	0	0	0	0
981	1	0	0	0	0	0	1	0	0	0	0	0	1	0	0	0	0	0	1	0	0	0	0	0	1	0	0	0	0	0
982	1	0	0	0	0	0	1	0	0	0	0	0	1	0	0	0	0	0	1	0	0	0	0	0	1	0	0	0	0	0
983	1	0	0	0	0	0	1	0	0	0	0	0	1	0	0	0	0	0	1	0	0	0	0	0	1	0	0	0	0	0
984	0	1	0	0	0	0	0	1	0	0	0	0	0	1	0	0	0	0	0	1	0	0	0	0	0	1	0	0	0	0
985	1	0	0	0	0	0	1	0	0	0	0	0	1	0	0	0	0	0	1	0	0	0	0	0	1	0	0	0	0	0
986	1	0	0	0	0	0	1	0	0	0	0	0	1	0	0	0	0	0	1	0	0	0	0	0	1	0	0	0	0	0
987	1	0	0	0	0	0	1	0	0	0	0	0	1	0	0	0	0	0	1	0	0	0	0	0	1	0	0	0	0	0
988	1	0	0	0	0	0	1	0	0	0	0	0	1	0	0	0	0	0	1	0	0	0	0	0	1	0	0	0	0	0
989	1	0	0	0	0	0	1	0	0	0	0	0	1	0	0	0	0	0	1	0	0	0	0	0	1	0	0	0	0	0
990	0	1	0	0	0	0	1	0	0	0	0	0	1	0	0	0	0	0	0	1	0	0	0	0	0	1	0	0	0	0
991	1	0	0	0	0	0	0	0	0	1	0	0	0	0	0	0	0	0	0	0	0	0	0	0	0	0	0	0	0	0
992	0	0	0	1	0	0	0	0	0	1	0	0	0	0	0	1	0	0	0	0	0	1	0	0	0	0	0	1	0	0
993	1	0	0	0	0	0	1	0	0	0	0	0	1	0	0	0	0	0	1	0	0	0	0	0	1	0	0	0	0	0
994	0	0	1	0	0	0	1	0	0	0	0	0	0	0	1	0	0	0	0	0	1	0	0	0	0	0	1	0	0	0
995	0	1	0	0	0	0	0	1	0	0	0	0	0	1	0	0	0	0	0	1	0	0	0	0	0	1	0	0	0	0
996	0	1	0	0	0	0	0	1	0	0	0	0	0	1	0	0	0	0	0	1	0	0	0	0	0	1	0	0	0	0
997	1	0	0	0	0	0	1	0	0	0	0	0	1	0	0	0	0	0	1	0	0	0	0	0	1	0	0	0	0	0
998	1	0	0	0	0	0	1	0	0	0	0	0	1	0	0	0	0	0	1	0	0	0	0	0	1	0	0	0	0	0
999	1	0	0	0	0	0	1	0	0	0	0	0	1	0	0	0	0	0	0	0	0	0	0	0	0	0	0	0	0	0
1000	1	0	0	0	0	0	1	0	0	0	0	0	1	0	0	0	0	0	0	0	0	0	0	0	0	0	0	0	0	0
1001	1	0	0	0	0	0	1	0	0	0	0	0	1	0	0	0	0	0	0	0	1	0	0	0	1	0	0	0	0	0
1002	1	0	0	0	0	0	1	0	0	0	0	0	1	0	0	0	0	0	1	0	0	0	0	0	1	0	0	0	0	0
1003	0	0	1	0	0	0	1	0	0	0	0	0	0	0	1	0	0	0	0	0	1	0	0	0	0	0	1	0	0	0
1004	1	0	0	0	0	0	1	0	0	0	0	0	1	0	0	0	0	0	1	0	0	0	0	0	1	0	0	0	0	0
1005	1	0	0	0	0	0	1	0	0	0	0	0	1	0	0	0	0	0	1	0	0	0	0	0	1	0	0	0	0	0
1006	1	0	0	0	0	0	1	0	0	0	0	0	1	0	0	0	0	0	1	0	0	0	0	0	1	0	0	0	0	0
1007	1	0	0	0	0	0	1	0	0	0	0	0	1	0	0	0	0	0	1	0	0	0	0	0	1	0	0	0	0	0
1008	1	0	0	0	0	0	1	0	0	0	0	0	1	0	0	0	0	0	1	0	0	0	0	0	1	0	0	0	0	0
1009	0	0	0	1	0	0	0	0	0	1	0	0	0	0	0	1	0	0	0	0	0	1	0	0	0	0	0	1	0	0
1010	1	0	0	0	0	0	1	0	0	0	0	0	1	0	0	0	0	0	1	0	0	0	0	0	1	0	0	0	0	0
1011	1	0	0	0	0	0	1	0	0	0	0	0	1	0	0	0	0	0	1	0	0	0	0	0	1	0	0	0	0	0
1012	0	0	0	0	0	1	0	0	0	0	0	1	0	0	0	0	0	1	0	0	0	0	0	1	0	0	0	0	0	1
1013	1	0	0	0	0	0	1	0	0	0	0	0	1	0	0	0	0	0	1	0	0	0	0	0	1	0	0	0	0	0
1014	1	0	0	0	0	0	1	0	0	0	0	0	1	0	0	0	0	0	1	0	0	0	0	0	1	0	0	0	0	0
1015	1	0	0	0	0	0	1	0	0	0	0	0	1	0	0	0	0	0	1	0	0	0	0	0	1	0	0	0	0	0
1016	1	0	0	0	0	0	1	0	0	0	0	0	1	0	0	0	0	0	1	0	0	0	0	0	1	0	0	0	0	0
1017	1	0	0	0	0	0	1	0	0	0	0	0	1	0	0	0	0	0	0	0	0	0	0	0	0	0	0	0	0	0
1018	1	0	0	0	0	0	1	0	0	0	0	0	1	0	0	0	0	0	1	0	0	0	0	0	1	0	0	0	0	0
1019	1	0	0	0	0	0	1	0	0	0	0	0	1	0	0	0	0	0	1	0	0	0	0	0	1	0	0	0	0	0
1020	1	0	0	0	0	0	1	0	0	0	0	0	1	0	0	0	0	0	1	0	0	0	0	0	1	0	0	0	0	0
1021	1	0	0	0	0	0	1	0	0	0	0	0	1	0	0	0	0	0	1	0	0	0	0	0	1	0	0	0	0	0
1022	1	0	0	0	0	0	1	0	0	0	0	0	1	0	0	0	0	0	1	0	0	0	0	0	1	0	0	0	0	0
1023	1	0	0	0	0	0	1	0	0	0	0	0	1	0	0	0	0	0	1	0	0	0	0	0	1	0	0	0	0	0
1024	1	0	0	0	0	0	1	0	0	0	0	0	1	0	0	0	0	0	1	0	0	0	0	0	1	0	0	0	0	0
1025	0	0	0	0	1	0	0	0	0	0	1	0	0	0	0	0	1	0	0	0	0	0	1	0	0	0	0	0	1	0
1026	1	0	0	0	0	0	1	0	0	0	0	0	1	0	0	0	0	0	0	0	0	0	0	0	0	0	0	0	0	0
1027	1	0	0	0	0	0	1	0	0	0	0	0	1	0	0	0	0	0	1	0	0	0	0	0	1	0	0	0	0	0
1028	1	0	0	0	0	0	1	0	0	0	0	0	1	0	0	0	0	0	1	0	0	0	0	0	1	0	0	0	0	0
1029	1	0	0	0	0	0	1	0	0	0	0	0	1	0	0	0	0	0	1	0	0	0	0	0	1	0	0	0	0	0
1030	1	0	0	0	0	0	1	0	0	0	0	0	1	0	0	0	0	0	1	0	0	0	0	0	1	0	0	0	0	0
1031	0	0	1	0	0	0	1	0	0	0	0	0	0	0	1	0	0	0	0	0	1	0	0	0	0	0	1	0	0	0
1032	1	0	0	0	0	0	1	0	0	0	0	0	1	0	0	0	0	0	1	0	0	0	0	0	1	0	0	0	0	0
1033	1	0	0	0	0	0	1	0	0	0	0	0	1	0	0	0	0	0	1	0	0	0	0	0	1	0	0	0	0	0
1034	1	0	0	0	0	0	1	0	0	0	0	0	1	0	0	0	0	0	1	0	0	0	0	0	1	0	0	0	0	0
1035	1	0	0	0	0	0	1	0	0	0	0	0	1	0	0	0	0	0	1	0	0	0	0	0	1	0	0	0	0	0
1036	1	0	0	0	0	0	1	0	0	0	0	0	1	0	0	0	0	0	1	0	0	0	0	0	1	0	0	0	0	0
1037	1	0	0	0	0	0	1	0	0	0	0	0	1	0	0	0	0	0	1	0	0	0	0	0	1	0	0	0	0	0
1038	1	0	0	0	0	0	1	0	0	0	0	0	1	0	0	0	0	0	1	0	0	0	0	0	1	0	0	0	0	0
1039	1	0	0	0	0	0	1	0	0	0	0	0	1	0	0	0	0	0	1	0	0	0	0	0	1	0	0	0	0	0
1040	1	0	0	0	0	0	1	0	0	0	0	0	1	0	0	0	0	0	1	0	0	0	0	0	1	0	0	0	0	0
1041	0	1	0	0	0	0	1	0	0	0	0	0	0	1	0	0	0	0	0	1	0	0	0	0	0	1	0	0	0	0
1042	0	0	0	0	0	0	0	0	0	0	0	0	0	0	0	0	0	0	0	0	0	0	0	0	0	0	0	0	0	0
1043	1	0	0	0	0	0	1	0	0	0	0	0	1	0	0	0	0	0	1	0	0	0	0	0	1	0	0	0	0	0
1044	1	0	0	0	0	0	1	0	0	0	0	0	1	0	0	0	0	0	1	0	0	0	0	0	1	0	0	0	0	0
1045	1	0	0	0	0	0	1	0	0	0	0	0	1	0	0	0	0	0	1	0	0	0	0	0	1	0	0	0	0	0
1046	1	0	0	0	0	0	1	0	0	0	0	0	1	0	0	0	0	0	1	0	0	0	0	0	1	0	0	0	0	0
1047	1	0	0	0	0	0	1	0	0	0	0	0	1	0	0	0	0	0	0	0	0	0	0	0	0	0	0	0	0	0
1048	0	1	0	0	0	0	0	1	0	0	0	0	0	1	0	0	0	0	0	1	0	0	0	0	0	1	0	0	0	0
1049	1	0	0	0	0	0	1	0	0	0	0	0	1	0	0	0	0	0	1	0	0	0	0	0	1	0	0	0	0	0
1050	1	0	0	0	0	0	1	0	0	0	0	0	1	0	0	0	0	0	1	0	0	0	0	0	1	0	0	0	0	0
1051	0	1	0	0	0	0	0	1	0	0	0	0	0	1	0	0	0	0	0	1	0	0	0	0	0	1	0	0	0	0
1052	1	0	0	0	0	0	1	0	0	0	0	0	1	0	0	0	0	0	1	0	0	0	0	0	1	0	0	0	0	0
1053	1	0	0	0	0	0	1	0	0	0	0	0	1	0	0	0	0	0	0	0	0	0	0	0	0	0	0	0	0	0
1054	0	0	1	0	0	0	1	0	0	0	0	0	0	0	1	0	0	0	0	0	1	0	0	0	0	0	1	0	0	0
1055	1	0	0	0	0	0	1	0	0	0	0	0	1	0	0	0	0	0	1	0	0	0	0	0	1	0	0	0	0	0
1056	1	0	0	0	0	0	1	0	0	0	0	0	1	0	0	0	0	0	1	0	0	0	0	0	1	0	0	0	0	0
1057	1	0	0	0	0	0	1	0	0	0	0	0	1	0	0	0	0	0	1	0	0	0	0	0	1	0	0	0	0	0
1058	0	0	0	1	0	0	0	0	0	1	0	0	0	0	0	1	0	0	0	0	0	1	0	0	0	0	0	1	0	0
1059	1	0	0	0	0	0	1	0	0	0	0	0	1	0	0	0	0	0	1	0	0	0	0	0	1	0	0	0	0	0
1060	0	0	0	0	0	0	0	0	0	0	0	0	1	0	0	0	0	0	0	0	0	0	0	0	0	0	0	0	0	0
1061	1	0	0	0	0	0	1	0	0	0	0	0	1	0	0	0	0	0	0	0	0	0	0	0	0	0	0	0	0	0
1062	1	0	0	0	0	0	1	0	0	0	0	0	1	0	0	0	0	0	1	0	0	0	0	0	1	0	0	0	0	0
1063	1	0	0	0	0	0	1	0	0	0	0	0	1	0	0	0	0	0	1	0	0	0	0	0	1	0	0	0	0	0
1064	1	0	0	0	0	0	1	0	0	0	0	0	1	0	0	0	0	0	1	0	0	0	0	0	1	0	0	0	0	0
1065	1	0	0	0	0	0	1	0	0	0	0	0	1	0	0	0	0	0	0	0	0	0	0	0	0	0	0	0	0	0
1066	1	0	0	0	0	0	1	0	0	0	0	0	1	0	0	0	0	0	1	0	0	0	0	0	1	0	0	0	0	0
1067	1	0	0	0	0	0	1	0	0	0	0	0	1	0	0	0	0	0	1	0	0	0	0	0	1	0	0	0	0	0
1068	1	0	0	0	0	0	1	0	0	0	0	0	1	0	0	0	0	0	1	0	0	0	0	0	1	0	0	0	0	0
1069	1	0	0	0	0	0	1	0	0	0	0	0	1	0	0	0	0	0	1	0	0	0	0	0	1	0	0	0	0	0
1070	0	0	1	0	0	0	1	0	0	0	0	0	0	0	1	0	0	0	0	0	1	0	0	0	0	0	1	0	0	0
1071	1	0	0	0	0	0	1	0	0	0	0	0	1	0	0	0	0	0	0	0	0	0	0	0	0	0	0	0	0	0
1072	0	0	0	0	0	0	1	0	0	0	0	0	0	0	1	0	0	0	0	0	1	0	0	0	0	0	1	0	0	0
1073	1	0	0	0	0	0	1	0	0	0	0	0	1	0	0	0	0	0	1	0	0	0	0	0	1	0	0	0	0	0
1074	0	0	0	0	1	0	0	0	0	0	1	0	0	0	0	0	1	0	0	0	0	0	1	0	0	0	0	0	1	0
1075	1	0	0	0	0	0	1	0	0	0	0	0	1	0	0	0	0	0	1	0	0	0	0	0	1	0	0	0	0	0
1076	1	0	0	0	0	0	1	0	0	0	0	0	1	0	0	0	0	0	1	0	0	0	0	0	1	0	0	0	0	0
1077	1	0	0	0	0	0	1	0	0	0	0	0	1	0	0	0	0	0	1	0	0	0	0	0	1	0	0	0	0	0
1078	1	0	0	0	0	0	1	0	0	0	0	0	1	0	0	0	0	0	1	0	0	0	0	0	1	0	0	0	0	0
1079	1	0	0	0	0	0	1	0	0	0	0	0	1	0	0	0	0	0	1	0	0	0	0	0	1	0	0	0	0	0
1080	1	0	0	0	0	0	1	0	0	0	0	0	1	0	0	0	0	0	1	0	0	0	0	0	1	0	0	0	0	0
1081	1	0	0	0	0	0	1	0	0	0	0	0	1	0	0	0	0	0	1	0	0	0	0	0	1	0	0	0	0	0
1082	1	0	0	0	0	0	1	0	0	0	0	0	1	0	0	0	0	0	1	0	0	0	0	0	1	0	0	0	0	0
1083	1	0	0	0	0	0	1	0	0	0	0	0	1	0	0	0	0	0	1	0	0	0	0	0	1	0	0	0	0	0
1084	1	0	0	0	0	0	1	0	0	0	0	0	1	0	0	0	0	0	1	0	0	0	0	0	1	0	0	0	0	0
1085	0	1	0	0	0	0	0	1	0	0	0	0	0	1	0	1	0	0	0	1	0	0	0	0	0	1	0	0	0	0
1086	0	0	0	0	0	0	0	1	0	0	0	0	0	1	0	0	0	0	0	1	0	0	0	0	0	1	0	0	0	0
1087	1	0	0	0	0	0	1	0	0	0	0	0	1	0	0	0	0	0	1	0	0	0	0	0	1	0	0	0	0	0
1088	1	0	0	0	0	0	1	0	0	0	0	0	1	0	0	0	0	0	1	0	0	0	0	0	1	0	0	0	0	0
1089	1	0	0	0	0	0	1	0	0	0	0	0	1	0	0	0	0	0	1	0	0	0	0	0	1	0	0	0	0	0
1090	1	0	0	0	0	0	1	0	0	0	0	0	1	0	0	0	0	0	1	0	0	0	0	0	1	0	0	0	0	0
1091	0	1	0	0	0	0	0	1	0	0	0	0	0	1	0	0	0	0	0	1	0	0	0	0	0	1	0	0	0	0
1092	1	0	0	0	0	0	1	0	0	0	0	0	1	0	0	0	0	0	0	0	0	0	0	0	0	0	0	0	0	0
1093	0	0	1	0	0	0	1	0	0	0	0	0	0	0	1	0	0	0	0	0	1	0	0	0	0	0	1	0	0	0
1094	0	0	0	0	0	0	1	0	0	0	0	0	1	0	0	0	0	0	1	0	0	0	0	0	1	0	0	0	0	0
1095	1	0	0	0	0	0	1	0	0	0	0	0	1	0	0	0	0	0	1	0	0	0	0	0	1	0	0	0	0	0
1096	1	0	0	0	0	0	1	0	0	0	0	0	1	0	0	0	0	0	1	0	0	0	0	0	1	0	0	0	0	0
1097	0	0	1	0	0	0	0	0	1	0	0	0	0	0	1	0	0	0	0	0	1	0	0	0	0	0	1	0	0	0
1098	1	0	0	0	0	0	1	0	0	0	0	0	1	0	0	0	0	0	1	0	0	0	0	0	1	0	0	0	0	0
1099	1	0	0	0	0	0	1	0	0	0	0	0	1	0	0	0	0	0	1	0	0	0	0	0	1	0	0	0	0	0
1100	0	1	0	0	0	0	1	0	0	0	0	0	1	0	0	0	0	0	0	1	0	0	0	0	0	1	0	0	0	0
1101	1	0	0	0	0	0	1	0	0	0	0	0	1	0	0	0	0	0	1	0	0	0	0	0	1	0	0	0	0	0
1102	1	0	0	0	0	0	1	0	0	0	0	0	1	0	0	0	0	0	1	0	0	0	0	0	1	0	0	0	0	0
1103	1	0	0	0	0	0	1	0	0	0	0	0	1	0	0	0	0	0	1	0	0	0	0	0	1	0	0	0	0	0
1104	1	0	0	0	0	0	1	0	0	0	0	0	1	0	0	0	0	0	1	0	0	0	0	0	1	0	0	0	0	0
1105	0	0	1	0	0	0	0	0	1	0	0	0	0	0	1	0	0	0	0	0	1	0	0	0	0	0	1	0	0	0
1106	1	0	0	0	0	0	1	0	0	0	0	0	1	0	0	0	0	0	0	1	0	0	0	0	1	0	0	0	0	0
1107	0	0	1	0	0	0	0	0	1	0	0	0	0	0	0	1	0	0	0	0	1	1	0	0	0	0	1	1	0	0
1108	1	0	0	0	0	0	1	0	0	0	0	0	1	0	0	0	0	0	1	0	0	0	0	0	1	0	0	0	0	0
1109	1	0	0	0	0	0	1	0	0	0	0	0	1	0	0	0	0	0	1	0	0	0	0	0	1	0	0	0	0	0
1110	1	0	0	0	0	0	1	0	0	0	0	0	1	0	0	0	0	0	1	0	0	0	0	0	1	0	0	0	0	0
1111	1	0	0	0	0	0	1	0	0	0	0	0	1	0	0	0	0	0	1	0	0	0	0	0	1	0	0	0	0	0
1112	1	0	0	0	0	0	1	0	0	0	0	0	1	0	0	0	0	0	1	0	0	0	0	0	1	0	0	0	0	0
1113	1	0	0	0	0	0	1	0	0	0	0	0	0	0	0	1	0	0	0	0	0	1	0	0	0	0	0	1	0	0
1114	0	0	0	1	0	0	1	0	0	0	0	0	0	0	0	1	0	0	0	0	0	1	0	0	0	0	0	1	0	0
1115	1	0	0	0	0	0	1	0	0	0	0	0	1	0	0	0	0	0	1	0	0	0	0	0	1	0	0	0	0	0
1116	0	1	0	0	0	0	0	1	0	0	0	0	0	1	0	0	0	0	0	1	0	0	0	0	0	1	0	0	0	0
1117	1	0	0	0	0	0	1	0	0	0	0	0	1	0	0	0	0	0	1	0	0	0	0	0	1	0	0	0	0	0
1118	1	0	0	0	0	0	1	0	0	0	0	0	1	0	0	0	0	0	1	0	0	0	0	0	1	0	0	0	0	0
1119	0	1	0	0	0	0	0	1	0	0	0	0	0	1	0	0	0	0	0	1	0	0	0	0	0	1	0	0	0	0
1120	0	1	0	0	0	0	0	1	0	0	0	0	0	1	0	0	0	0	0	1	0	0	0	0	0	1	0	0	0	0
1121	1	0	0	0	0	0	1	0	0	0	0	0	1	0	0	0	0	0	1	0	0	0	0	0	1	0	0	0	0	0
1122	1	0	0	0	0	0	1	0	0	0	0	0	1	0	0	0	0	0	1	0	0	0	0	0	1	0	0	0	0	0
1123	1	0	0	0	0	0	1	0	0	0	0	0	1	0	0	0	0	0	1	0	0	0	0	0	1	0	0	0	0	0
1124	1	0	0	0	0	0	1	0	0	0	0	0	1	0	0	0	0	0	1	0	0	0	0	0	1	0	0	0	0	0
1125	1	0	0	0	0	0	1	0	0	0	0	0	1	0	0	0	0	0	0	0	1	0	0	0	0	0	1	0	0	0
1126	1	0	0	0	0	0	1	0	0	0	0	0	1	0	0	0	0	0	1	0	0	0	0	0	1	0	0	0	0	0
1127	1	0	0	0	0	0	1	0	0	0	0	0	1	0	0	0	0	0	1	0	0	0	0	0	1	0	0	0	0	0
1128	1	0	0	0	0	0	1	0	0	0	0	0	1	0	0	0	0	0	1	0	0	0	0	0	1	0	0	0	0	0
1129	1	0	0	0	0	0	1	0	0	0	0	0	1	0	0	0	0	0	1	0	0	0	0	0	1	0	0	0	0	0
1130	1	0	0	0	0	0	1	0	0	0	0	0	1	0	0	0	0	0	1	0	0	0	0	0	1	0	0	0	0	0
1131	1	0	0	0	0	0	1	0	0	0	0	0	1	0	0	0	0	0	1	0	0	0	0	0	1	0	0	0	0	0
1132	0	1	0	0	0	0	0	1	0	0	0	0	0	1	0	0	0	0	0	1	0	0	0	0	0	1	0	0	0	0
1133	1	0	0	0	0	0	1	0	0	0	0	0	1	0	0	0	0	0	1	0	0	0	0	0	1	0	0	0	0	0
1134	1	0	0	0	0	0	1	0	0	0	0	0	1	0	0	0	0	0	1	0	0	0	0	0	1	0	0	0	0	0
1135	1	0	0	0	0	0	1	0	0	0	0	0	1	0	0	0	0	0	1	0	0	0	0	0	1	0	0	0	0	0
1136	1	0	0	0	0	0	1	0	0	0	0	0	1	0	0	0	0	0	1	0	0	0	0	0	0	0	0	0	0	0
1137	1	0	0	0	0	0	1	0	0	0	0	0	1	0	0	0	0	0	1	0	0	0	0	0	1	0	0	0	0	0
1138	1	0	0	0	0	0	1	0	0	0	0	0	1	0	0	0	0	0	1	0	0	0	0	0	1	0	0	0	0	0
1139	1	0	0	0	0	0	1	0	0	0	0	0	1	0	0	0	0	0	0	0	0	0	0	0	0	0	0	0	0	0
1140	1	0	0	0	0	0	1	0	0	0	0	0	1	0	0	0	0	0	1	0	0	0	0	0	1	0	0	0	0	0
1141	1	0	0	0	0	0	1	0	0	0	0	0	1	0	0	0	0	0	1	0	0	0	0	0	1	0	0	0	0	0
1142	1	0	0	0	0	0	1	0	0	0	0	0	1	0	0	0	0	0	1	0	0	0	0	0	1	0	0	0	0	0
1143	1	0	0	0	0	0	1	0	0	0	0	0	1	0	0	0	0	0	1	0	0	0	0	0	1	0	0	0	0	0
1144	0	0	0	0	0	0	1	0	0	0	0	0	0	0	0	0	0	0	1	0	0	0	0	0	1	0	0	0	0	0
1145	1	0	0	0	0	0	1	0	0	0	0	0	1	0	0	0	0	0	1	0	0	0	0	0	1	0	0	0	0	0
1146	1	0	0	0	0	0	1	0	0	0	0	0	1	0	0	0	0	0	1	0	0	0	0	0	1	0	0	0	0	0
1147	1	0	0	0	0	0	1	0	0	0	0	0	1	0	0	0	0	0	1	0	0	0	0	0	1	0	0	0	0	0
1148	1	0	0	0	0	0	1	0	0	0	0	0	1	0	0	0	0	0	0	0	0	0	0	0	0	0	0	0	0	0
1149	0	0	1	0	0	0	1	0	0	0	0	0	0	0	1	0	0	0	1	0	0	0	0	0	0	0	1	0	0	0
1150	1	0	0	0	0	0	1	0	0	0	0	0	1	0	0	0	0	0	1	0	0	0	0	0	1	0	0	0	0	0
1151	1	0	0	0	0	0	1	0	0	0	0	0	1	0	0	0	0	0	1	0	0	0	0	0	1	0	0	0	0	0
1152	1	0	0	0	0	0	1	0	0	0	0	0	1	0	0	0	0	0	1	0	0	0	0	0	1	0	0	0	0	0
1153	1	0	0	0	0	0	1	0	0	0	0	0	1	0	0	0	0	0	1	0	0	0	0	0	1	0	0	0	0	0
1154	1	0	0	0	0	0	1	0	0	0	0	0	1	0	0	0	0	0	1	0	0	0	0	0	1	0	0	0	0	0
1155	1	0	0	0	0	0	1	0	0	0	0	0	1	0	0	0	0	0	1	0	0	0	0	0	1	0	0	0	0	0
1156	1	0	0	0	0	0	1	0	0	0	0	0	1	0	0	0	0	0	1	0	0	0	0	0	1	0	0	0	0	0
1157	1	0	0	0	0	0	1	0	0	0	0	0	1	0	0	0	0	0	1	0	0	0	0	0	1	0	0	0	0	0
1158	1	0	0	0	0	0	1	0	0	0	0	0	1	0	0	0	0	0	1	0	0	0	0	0	1	0	0	0	0	0
1159	1	0	0	0	0	0	1	0	0	0	0	0	1	0	0	0	0	0	1	0	0	0	0	0	1	0	0	0	0	0
1160	1	0	0	0	0	0	1	0	0	0	0	0	1	0	0	0	0	0	0	1	0	0	0	0	0	1	0	0	0	0
1161	1	0	0	0	0	0	1	0	0	0	0	0	1	0	0	0	0	0	1	0	0	0	0	0	1	0	0	0	0	0
1162	1	0	0	0	0	0	1	0	0	0	0	0	1	0	0	0	0	0	1	0	0	0	0	0	1	0	0	0	0	0
1163	0	1	0	0	0	1	0	1	0	0	0	1	0	1	0	0	0	1	0	0	0	0	0	1	0	1	0	0	0	1
1164	1	0	0	0	0	0	1	0	0	0	0	0	1	0	0	0	0	0	1	0	0	0	0	0	1	0	0	0	0	0
1165	1	0	0	0	0	0	1	0	0	0	0	0	1	0	0	0	0	0	1	0	0	0	0	0	1	0	0	0	0	0
1166	1	0	0	0	0	0	1	0	0	0	0	0	1	0	0	0	0	0	1	0	0	0	0	0	1	0	0	0	0	0
1167	1	0	0	0	0	0	1	0	0	0	0	0	1	0	0	0	0	0	1	0	0	0	0	0	1	0	0	0	0	0
1168	1	0	0	0	0	0	1	0	0	0	0	0	1	0	0	0	0	0	1	0	0	0	0	0	0	0	0	0	0	0
1169	0	0	0	0	1	0	0	0	0	0	1	0	0	0	0	0	1	0	0	0	0	0	1	0	0	0	0	0	1	0
1170	1	0	0	0	0	0	1	0	0	0	0	0	1	0	0	0	0	0	1	0	0	0	0	0	1	0	0	0	0	0
1171	1	0	0	0	0	0	1	0	0	0	0	0	1	0	0	0	0	0	0	0	0	0	0	0	0	0	0	0	0	0
1172	1	0	0	0	0	0	1	0	0	0	0	0	1	0	0	0	0	0	0	0	0	0	0	0	0	0	0	0	0	0
1173	0	0	0	0	0	0	1	0	0	0	0	0	1	0	0	0	0	0	0	0	0	0	0	0	0	0	0	0	0	0
1174	0	1	0	0	0	0	0	1	0	0	0	0	0	1	0	0	0	0	0	1	0	0	0	0	0	1	0	0	0	0
1175	0	1	0	0	0	0	0	1	0	0	0	0	0	1	0	0	0	0	0	1	0	0	0	0	0	1	0	0	0	0
1176	1	0	0	0	0	0	1	0	0	0	0	0	1	0	0	0	0	0	1	0	0	0	0	0	1	0	0	0	0	0
1177	1	0	0	0	0	0	1	0	0	0	0	0	1	0	0	0	0	0	0	0	0	0	0	1	1	0	0	0	0	0
1178	1	0	0	0	0	0	1	0	0	0	0	0	1	0	0	0	0	0	1	0	0	0	0	0	1	0	0	0	0	0
1179	1	0	0	0	0	0	1	0	0	0	0	0	1	0	0	0	0	0	1	0	0	0	0	0	1	0	0	0	0	0
1180	1	0	0	0	0	0	1	0	0	0	0	0	1	0	0	0	0	0	1	0	0	0	0	0	1	0	0	0	0	0
1181	0	1	0	0	0	0	0	1	0	0	0	0	0	1	0	0	0	0	0	1	0	0	0	0	0	1	0	0	0	0
1182	0	0	0	0	0	0	0	1	0	0	0	0	0	1	0	0	0	0	0	1	0	0	0	0	0	1	0	0	0	0
1183	0	0	0	0	1	0	0	0	0	0	1	0	0	0	0	0	1	0	0	0	0	0	1	0	0	0	0	0	1	0
1184	1	0	0	0	0	0	1	0	0	0	0	0	1	0	0	0	0	0	1	0	0	0	0	0	1	0	0	0	0	0
1185	1	0	0	0	0	0	1	0	0	0	0	0	1	0	0	0	0	0	0	0	0	0	0	0	0	0	0	0	0	0
1186	0	0	0	0	0	1	0	0	0	0	0	1	0	0	0	0	0	1	0	0	0	1	0	1	0	0	0	0	0	1
1187	1	0	0	0	0	0	1	0	0	0	0	0	1	0	0	0	0	0	1	0	0	0	0	0	1	0	0	0	0	0
1188	0	1	0	0	0	0	1	0	0	0	0	0	0	1	0	0	0	0	0	1	0	0	0	0	0	1	0	0	0	0
1189	1	0	0	0	0	0	1	0	0	0	0	0	1	0	0	0	0	0	1	0	0	0	0	0	1	0	0	0	0	0
1190	1	0	0	0	0	0	1	0	0	0	0	0	1	0	0	0	0	0	1	0	0	0	0	0	1	0	0	0	0	0
1191	0	0	0	0	1	0	0	0	0	0	1	0	0	0	0	0	1	0	0	0	0	0	1	0	0	0	0	0	1	0
1192	0	0	1	0	0	0	0	0	1	0	0	0	0	0	1	0	0	0	0	0	1	0	0	0	0	0	1	0	0	0
1193	1	0	0	0	0	0	1	0	0	0	0	0	1	0	0	0	0	0	1	0	0	0	0	0	1	0	0	0	0	0
1194	0	0	1	0	0	0	1	0	0	0	0	0	0	0	1	0	0	0	0	0	1	0	0	0	0	0	1	0	0	0
1195	1	0	0	0	0	0	1	0	0	0	0	0	1	0	0	0	0	0	1	0	0	0	0	0	1	0	0	0	0	0
1196	1	0	0	0	0	0	1	0	0	0	0	0	1	0	0	0	0	0	1	0	0	0	0	0	1	0	0	0	0	0
1197	0	0	0	1	0	0	0	0	0	1	0	0	0	0	0	1	0	0	0	0	0	0	1	0	0	0	0	1	0	0
1198	0	0	1	0	0	0	1	0	0	0	0	0	0	0	1	0	0	0	0	0	1	0	0	0	0	0	1	0	0	0
1199	0	1	0	0	0	0	1	0	0	0	0	0	0	1	0	0	0	0	0	1	0	0	0	0	0	1	0	0	0	0
1200	0	1	0	0	0	0	0	1	0	0	0	0	0	1	0	0	0	0	0	1	0	0	0	0	0	1	0	0	0	0
1201	1	0	0	0	0	0	1	0	0	0	0	0	1	0	0	0	0	0	1	0	0	0	0	0	1	0	0	0	0	0
1202	1	0	0	0	0	0	1	0	0	0	0	0	1	0	0	0	0	0	1	0	0	0	0	0	1	0	0	0	0	0
1203	1	0	0	0	0	0	1	0	0	0	0	0	1	0	0	0	0	0	1	0	0	0	0	0	1	0	0	0	0	0
1204	1	0	0	0	0	0	1	0	0	0	0	0	1	0	0	0	0	0	1	0	0	0	0	0	1	0	0	0	0	0
1205	0	1	0	0	0	0	0	1	0	0	0	0	0	1	0	0	0	0	0	1	0	0	0	0	0	1	0	0	0	0
1206	1	0	0	0	0	0	1	0	0	0	0	0	1	0	0	0	0	0	0	0	1	0	0	0	1	0	0	0	0	0
1207	1	0	0	0	0	0	1	0	0	0	0	0	1	0	0	0	0	0	0	0	0	0	0	0	0	0	0	0	0	0
1208	1	0	0	0	0	0	1	0	0	0	0	0	1	0	0	0	0	0	1	0	0	0	0	0	1	0	0	0	0	0
1209	1	0	0	0	0	0	1	0	0	0	0	0	1	0	0	0	0	0	1	0	0	0	0	0	1	0	0	0	0	0
1210	0	1	0	0	0	0	0	1	0	0	0	0	0	1	0	0	0	0	0	1	0	0	0	0	0	1	0	0	0	0
1211	0	0	1	0	0	0	0	0	1	0	0	0	0	0	1	0	0	0	0	0	1	0	0	0	0	0	1	0	0	0
1212	1	0	0	0	0	0	1	0	0	0	0	0	1	0	0	0	0	0	0	0	0	0	0	0	0	0	0	0	0	0
1213	1	0	0	0	0	0	1	0	0	0	0	0	1	0	0	0	0	0	0	0	0	0	0	0	0	0	0	0	0	0
1214	0	0	0	1	0	0	1	0	0	0	0	0	0	0	0	1	0	0	0	0	0	1	0	0	0	0	0	1	0	0
1215	1	0	0	0	0	0	1	0	0	0	0	0	1	0	0	0	0	0	1	0	0	0	0	0	1	0	0	0	0	0
1216	1	0	0	0	0	0	1	0	0	0	0	0	1	0	0	0	0	0	1	0	0	0	0	0	1	0	0	0	0	0
1217	1	0	0	0	0	0	1	0	0	0	0	0	1	0	0	0	0	0	0	0	0	0	0	0	0	0	0	0	0	0
1218	1	0	0	0	0	0	1	0	0	0	0	0	1	0	0	0	0	0	1	0	0	0	0	0	1	0	0	0	0	0
1219	1	0	0	0	0	0	1	0	0	0	0	0	1	0	0	0	0	0	1	0	0	0	0	0	1	0	0	0	0	0
1220	1	0	0	0	0	0	1	0	0	0	0	0	1	0	0	0	0	0	1	0	0	0	0	0	1	0	0	0	0	0
1221	0	0	1	0	0	0	0	0	1	0	0	0	0	0	1	0	0	0	0	0	1	0	0	0	0	0	1	0	0	0
1222	0	0	0	0	0	0	0	0	0	0	0	0	0	0	0	0	0	0	0	1	0	0	1	0	0	0	0	0	0	0
1223	0	1	0	0	0	0	1	0	0	0	0	0	0	1	0	0	0	0	0	1	0	0	0	0	0	1	0	0	0	0
1224	1	0	0	0	0	0	1	0	0	0	0	0	1	0	0	0	0	0	0	0	0	0	0	0	0	0	0	0	0	0
1225	1	0	0	0	0	0	1	0	0	0	0	0	1	0	0	0	0	0	1	0	0	0	0	0	1	0	0	0	0	0
1226	0	0	1	0	0	0	1	0	0	0	0	0	0	0	1	0	0	0	0	0	1	0	0	0	0	0	1	0	0	0
1227	1	0	0	0	0	0	0	1	0	0	0	0	0	1	0	0	0	0	0	1	0	0	0	0	1	0	0	0	0	0
1228	1	0	0	0	0	0	1	0	0	0	0	0	1	0	0	0	0	0	0	0	0	0	0	0	0	0	0	0	0	0
1229	1	0	0	0	0	0	1	0	0	0	0	0	1	0	0	0	0	0	1	0	0	0	0	0	1	0	0	0	0	0
1230	1	0	0	0	0	0	1	0	0	0	0	0	1	0	0	0	0	0	1	0	0	0	0	0	1	0	0	0	0	0
1231	0	1	0	0	0	0	0	1	0	0	0	0	0	1	0	0	0	0	0	1	0	0	0	0	0	1	0	0	0	0
1232	1	0	0	0	0	0	1	0	0	0	0	0	1	0	0	0	0	0	1	0	0	0	0	0	1	0	0	0	0	0
1233	0	0	0	0	0	1	0	0	0	0	0	1	0	0	0	0	0	1	0	0	0	0	0	1	0	0	0	0	0	1
1234	1	0	0	0	0	0	1	0	0	0	0	0	1	0	0	0	0	0	1	0	0	0	0	0	1	0	0	0	0	0
1235	1	0	0	0	0	0	1	0	0	0	0	0	1	0	0	0	0	0	1	0	0	0	0	0	1	0	0	0	0	0
1236	1	0	0	0	0	0	1	0	0	0	0	0	1	0	0	0	0	0	1	0	0	0	0	0	1	0	0	0	0	0
1237	1	0	0	0	0	0	1	0	0	0	0	0	1	0	0	0	0	0	1	0	0	0	0	0	1	0	0	0	0	0
1238	1	0	0	0	0	0	1	0	0	0	0	0	1	0	0	0	0	0	0	0	0	0	0	0	0	0	0	0	0	0
1239	1	0	0	0	0	0	1	0	0	0	0	0	1	0	0	0	0	0	1	0	0	0	0	0	1	0	0	0	0	0
1240	1	0	0	0	0	0	1	0	0	0	0	0	1	0	0	0	0	0	1	0	0	0	0	0	1	0	0	0	0	0
1241	1	0	0	0	0	0	0	0	0	0	0	0	1	0	0	0	0	0	1	0	0	0	0	0	1	0	0	0	0	0
1242	1	0	0	0	0	0	1	0	0	0	0	0	1	0	0	0	0	0	1	0	0	0	0	0	1	0	0	0	0	0
1243	0	0	1	0	0	0	1	0	0	0	0	0	0	0	1	0	0	0	0	0	1	0	0	0	0	0	1	0	0	0
1244	1	0	0	0	0	0	1	0	0	0	0	0	1	0	0	0	0	0	0	0	0	0	0	0	0	0	0	0	0	0
1245	1	0	0	0	0	0	1	0	0	0	0	0	1	0	0	0	0	0	0	0	0	0	0	0	0	0	0	0	0	0
1246	1	0	0	0	0	0	1	0	0	0	0	0	1	0	0	0	0	0	1	0	0	0	0	0	1	0	0	0	0	0
1247	1	0	0	0	0	0	1	0	0	0	0	0	1	0	0	0	0	0	1	0	0	0	0	0	1	0	0	0	0	0
1248	1	0	0	0	0	0	1	0	0	0	0	0	1	0	0	0	0	0	1	0	0	0	0	0	1	0	0	0	0	0
1249	1	0	0	0	0	0	1	0	0	0	0	0	1	0	0	0	0	0	1	0	0	0	0	0	1	0	0	0	0	0
1250	1	0	0	0	0	0	1	0	0	0	0	0	1	0	0	0	0	0	1	0	0	0	0	0	1	0	0	0	0	0
1251	1	0	0	0	0	0	1	0	0	0	0	0	1	0	0	0	0	0	1	0	0	0	0	0	1	0	0	0	0	0
1252	0	0	0	0	0	0	1	0	0	0	0	0	1	0	0	0	0	0	1	0	0	0	0	0	1	0	0	0	0	0
1253	1	0	0	0	0	0	1	0	0	0	0	0	1	0	0	0	0	0	1	0	0	0	0	0	1	0	0	0	0	0
1254	1	0	0	0	0	0	1	0	0	0	0	0	1	0	0	0	0	0	1	0	0	0	0	0	1	0	0	0	0	0
1255	1	0	0	0	0	0	1	0	0	0	0	0	1	0	0	0	0	0	1	0	0	0	0	0	1	0	0	0	0	0
1256	1	0	0	0	0	0	1	0	0	0	0	0	1	0	0	0	0	0	1	0	0	0	0	0	1	0	0	0	0	0
1257	1	0	0	0	0	0	1	0	0	0	0	0	1	0	0	0	0	0	1	0	0	0	0	0	1	0	0	0	0	0
1258	1	0	0	0	0	0	1	0	0	0	0	0	1	0	0	0	0	0	1	0	0	0	0	0	1	0	0	0	0	0
1259	0	1	0	0	0	0	0	1	0	0	0	0	0	1	0	0	0	0	0	1	0	0	0	0	0	1	0	0	0	0
1260	1	0	0	0	0	0	0	0	0	0	0	0	0	0	0	0	0	0	0	0	0	0	0	0	0	0	0	0	0	0
1261	1	0	0	0	0	0	1	0	0	0	0	0	1	0	0	0	0	0	1	0	0	0	0	0	1	0	0	0	0	0

## Sheet: Figure 3
PVC		SB		ST		ST		PAC		AF
ecg	attention weight	ecg	attention weight	ecg	attention weight	ecg	attention weight	ecg	attention weight	ecg	attention weight
-0.012835	0.699008	0.00998053	0.618745	0.006463	0.580369	-0.00422839	0.640498	0.015458	0.608016	-0.0138792	0.564644
-0.0318686	0.699008	-0.0198669	0.618745	-0.00212179	0.580369	-0.00751425	0.640498	-0.0423687	0.608016	0.000971446	0.564644
-0.0582479	0.699008	-0.0316582	0.618745	0.00452947	0.580369	-0.0315716	0.640498	-0.0568201	0.608016	-0.017973	0.564644
-0.0443472	0.699008	-0.0463396	0.618745	0.0111404	0.580369	-0.0236275	0.640498	-0.0606756	0.608016	-0.038325	0.564644
-0.0398022	0.699008	-0.0463818	0.618745	0.0158813	0.580369	0.011916	0.640498	-0.0559996	0.608016	-0.061883	0.564644
-0.0464332	0.699008	-0.0455964	0.618745	0.00376917	0.580369	0.0188118	0.640498	-0.0586785	0.608016	-0.0724962	0.564644
-0.0442321	0.699008	-0.0424799	0.618745	-0.0168159	0.580369	-0.017031	0.640498	-0.0543148	0.608016	-0.0755423	0.564644
-0.0420869	0.699008	-0.0424824	0.618745	-0.0344295	0.580369	-0.0507808	0.640498	-0.0526877	0.608016	-0.0697188	0.564644
-0.0459488	0.699008	-0.0404819	0.618745	-0.0351054	0.580369	-0.0516847	0.640498	-0.0456744	0.608016	-0.0641221	0.564644
-0.043665	0.699008	-0.0400811	0.618745	-0.0234402	0.580369	-0.0395151	0.640498	-0.0443615	0.608016	-0.0568956	0.564644
-0.0534419	0.699008	-0.0404746	0.618745	-0.00912453	0.580369	-0.0487029	0.640498	-0.038947	0.608016	-0.0531601	0.564644
-0.051809	0.699008	-0.0457817	0.618745	-0.00929025	0.580369	-0.0610028	0.640498	-0.0348694	0.608016	-0.0484147	0.564644
-0.0536639	0.699008	-0.0481684	0.618745	-0.0227389	0.580369	-0.0578406	0.640498	-0.031304	0.608016	-0.0460566	0.564644
-0.0505454	0.699008	-0.0502499	0.618745	-0.0353686	0.580369	-0.0481313	0.640498	-0.0331835	0.608016	-0.0427392	0.564644
-0.0461063	0.699008	-0.0486443	0.618745	-0.0236112	0.580369	-0.049518	0.640498	-0.0309689	0.608016	-0.0405655	0.564644
-0.0495027	0.699008	-0.0479816	0.618745	0.013066	0.580369	-0.0545795	0.640498	-0.020837	0.608016	-0.0371521	0.564644
-0.0608429	0.699008	-0.0474357	0.618745	0.0573902	0.580369	-0.0492324	0.640498	-0.0145866	0.608016	-0.034923	0.564644
-0.0560509	0.699008	-0.0458078	0.618745	0.0825989	0.580369	-0.0393543	0.640498	-0.0165674	0.608016	-0.0316377	0.564644
-0.0561694	0.699008	-0.0435033	0.618745	0.0901823	0.580369	-0.0397692	0.640498	-0.0163809	0.608016	-0.0298344	0.564644
-0.0549958	0.699008	-0.0459203	0.618745	0.110293	0.580369	-0.043403	0.640498	-0.00618034	0.608016	-0.0276499	0.564644
-0.0488126	0.699008	-0.0487343	0.618745	0.173835	0.580369	-0.0465635	0.640498	0.0110671	0.608016	-0.0260476	0.564644
-0.0588387	0.699008	-0.050436	0.618745	0.278792	0.580369	-0.0411602	0.640498	0.0202508	0.608016	-0.0240157	0.564644
-0.0657868	0.699008	-0.0462209	0.618745	0.388006	0.580369	-0.0269676	0.640498	0.0233387	0.608016	-0.0225442	0.564644
-0.0596095	0.699008	-0.0400999	0.618745	0.444646	0.580369	-0.0261722	0.640498	0.0334891	0.608016	-0.0205746	0.564644
-0.0254025	0.699008	-0.0346593	0.618745	0.411673	0.580369	-0.0362785	0.640498	0.0429822	0.608016	-0.0191802	0.564644
0.0539623	0.699008	-0.0377965	0.618745	0.290129	0.580369	-0.0389283	0.640498	0.0469484	0.608016	-0.0172283	0.564644
0.196445	0.699008	-0.0519127	0.618745	0.126671	0.580369	-0.0302921	0.640498	0.0536341	0.608016	-0.0163354	0.564644
0.327441	0.699008	-0.0668659	0.618745	-0.0166691	0.580369	-0.0278216	0.640498	0.0605486	0.608016	-0.0149877	0.564644
0.388377	0.699008	-0.068501	0.618745	-0.109075	0.580369	-0.0268438	0.640498	0.0673137	0.608016	-0.014236	0.564644
0.349707	0.699008	-0.0589147	0.618745	-0.154696	0.580369	-0.0162732	0.640498	0.0808045	0.608016	-0.0128684	0.564644
0.183901	0.699008	-0.0397447	0.618745	-0.173542	0.580369	-0.0116988	0.640498	0.0875384	0.608016	-0.0122372	0.564644
0.0172176	0.699008	-0.0078075	0.618745	-0.182502	0.580369	-0.0188486	0.640498	0.0886589	0.608016	-0.0111357	0.564644
-0.0920177	0.698848	0.0410889	0.618671	-0.182746	0.58023	-0.0259856	0.639961	0.088878	0.607846	-0.0107855	0.564471
-0.211625	0.698529	0.0886481	0.618524	-0.177094	0.579952	-0.0222716	0.638887	0.0921237	0.607505	-0.00966572	0.564127
-0.275284	0.69821	0.106358	0.618377	-0.167009	0.579674	-0.0178875	0.637813	0.0922893	0.607165	-0.00934296	0.563783
-0.255015	0.697891	0.0804794	0.61823	-0.159677	0.579396	-0.0258889	0.636739	0.0846622	0.606824	-0.00875103	0.563439
-0.203707	0.697572	0.0261285	0.618083	-0.155653	0.579118	-0.0257257	0.635665	0.07822	0.606484	-0.00836007	0.563094
-0.192271	0.697253	-0.038938	0.617936	-0.152093	0.57884	-0.00924159	0.63459	0.0800738	0.606143	-0.00752259	0.56275
-0.213979	0.696934	-0.109413	0.617789	-0.141381	0.578562	0.00224997	0.633516	0.0828664	0.605803	-0.00716755	0.562406
-0.210246	0.696615	-0.178436	0.617642	-0.117883	0.578283	0.00479147	0.632442	0.0776647	0.605463	-0.0068723	0.562061
-0.179144	0.696296	-0.233992	0.617495	-0.0803845	0.578005	0.00615079	0.631368	0.0684266	0.605122	-0.00815736	0.561717
-0.154289	0.695977	-0.273915	0.617348	-0.0405647	0.577727	0.00675073	0.630294	0.0599558	0.604782	-0.000998405	0.561373
-0.147563	0.695658	-0.287896	0.617201	-0.0160946	0.577449	0.00441237	0.629219	0.0585358	0.604441	0.0390146	0.561029
-0.156074	0.695339	-0.273435	0.617053	-0.015429	0.577171	0.00285214	0.628145	0.0514922	0.604101	0.136844	0.560684
-0.140551	0.69502	-0.239806	0.616906	-0.0220703	0.576893	-0.00220854	0.627071	0.04114	0.603761	0.284847	0.56034
-0.129214	0.694701	-0.19816	0.616759	-0.0205622	0.576615	-0.00843072	0.625997	0.027237	0.60342	0.424847	0.559996
-0.113934	0.694382	-0.15354	0.616612	-0.00566306	0.576337	-0.0115859	0.624923	0.0229613	0.60308	0.460516	0.559652
-0.0975215	0.694063	-0.113218	0.616465	0.0115145	0.576059	-0.0195084	0.623849	0.0174557	0.602739	0.365852	0.559307
-0.0823903	0.693744	-0.0796915	0.616318	0.0192728	0.57578	-0.0264761	0.622774	0.00808853	0.602399	0.206741	0.558963
-0.0748361	0.693425	-0.0543923	0.616171	0.0143661	0.575502	-0.0325265	0.6217	0.00186287	0.602058	0.0651374	0.558619
-0.0749298	0.693105	-0.0365775	0.616024	0.00522214	0.575224	-0.0452091	0.620626	0.00122019	0.601718	-0.0202109	0.558274
-0.0801854	0.692786	-0.0251881	0.615877	0.000425331	0.574946	-0.0553967	0.619552	-0.00012271	0.601378	-0.0528025	0.55793
-0.0737824	0.692467	-0.0191039	0.61573	0.00330778	0.574668	-0.0629309	0.618478	-0.0134448	0.601037	-0.0543392	0.557586
-0.0652894	0.692148	-0.0155941	0.615583	0.00685666	0.57439	-0.0661049	0.617403	-0.0239197	0.600697	-0.0445304	0.557242
-0.0503915	0.691829	-0.0105844	0.615436	0.00794381	0.574112	-0.0578115	0.616329	-0.0237075	0.600356	-0.0360717	0.556897
-0.0455562	0.69151	-0.00814598	0.615289	0.0100105	0.573834	-0.0538625	0.615255	-0.0239888	0.600016	-0.0313213	0.556553
-0.0353794	0.691191	-0.00915676	0.615141	0.0115237	0.573556	-0.0620163	0.614181	-0.027822	0.599676	-0.0299646	0.556209
-0.0285145	0.690872	-0.0117555	0.614994	0.0096984	0.573277	-0.0664619	0.613107	-0.0338614	0.599335	-0.0298846	0.555865
-0.0285469	0.690553	-0.0110299	0.614847	0.00991216	0.572999	-0.0710002	0.612032	-0.0363053	0.598995	-0.0298795	0.55552
-0.0252801	0.690234	-0.00638027	0.6147	0.0186335	0.572721	-0.0814048	0.610958	-0.0384248	0.598654	-0.0290419	0.555176
-0.0201807	0.689915	-0.00170442	0.614553	0.0374167	0.572443	-0.0795152	0.609884	-0.0398942	0.598314	-0.0277239	0.554832
-0.0139831	0.689596	-0.00458605	0.614406	0.0549024	0.572165	-0.066763	0.60881	-0.0459158	0.597973	-0.025865	0.554487
-0.00341405	0.689277	-0.0146864	0.614259	0.0598552	0.571887	-0.0622228	0.607736	-0.0490936	0.597633	-0.0243102	0.554143
0.00081615	0.688958	-0.0208892	0.614112	0.0558759	0.571609	-0.0596771	0.606662	-0.0463738	0.597293	-0.0226278	0.553799
0.0214483	0.688639	-0.017988	0.613965	0.0552238	0.571331	-0.0468077	0.605587	-0.0443987	0.596952	-0.0216871	0.553455
0.0403919	0.68832	-0.00831731	0.613818	0.0631199	0.571053	-0.0234641	0.604513	-0.0453992	0.596612	-0.020478	0.55311
0.0520324	0.688001	-0.000973157	0.613671	0.0742584	0.570774	-0.00177197	0.603439	-0.0441921	0.596271	-0.0195807	0.552766
0.0761386	0.687682	-0.000977206	0.613524	0.0784939	0.570496	0.00365841	0.602365	-0.0406006	0.595931	-0.0186123	0.552422
0.0868436	0.687363	-0.0022841	0.613377	0.0783932	0.570218	0.0145715	0.601291	-0.0375911	0.595591	-0.017593	0.552078
0.103142	0.687044	0.00167794	0.613229	0.0756908	0.56994	0.0412448	0.600216	-0.0342966	0.59525	-0.0160762	0.551733
0.140199	0.686725	0.00923655	0.613082	0.0762744	0.569662	0.0694747	0.599142	-0.033521	0.59491	-0.0147257	0.551389
0.167857	0.686406	0.0101557	0.612935	0.0829008	0.569384	0.0791523	0.598068	-0.0337186	0.594569	-0.0122693	0.551045
0.189924	0.686087	0.00436041	0.612788	0.0942468	0.569106	0.0809101	0.596994	-0.0306743	0.594229	-0.00940031	0.5507
0.228342	0.685768	0.000130714	0.612641	0.10678	0.568828	0.0819266	0.59592	-0.023786	0.593888	-0.00533431	0.550356
0.25829	0.685449	0.00194758	0.612494	0.119741	0.56855	0.0631617	0.594845	-0.0212394	0.593548	-0.00137923	0.550012
0.289052	0.68513	0.00634155	0.612347	0.128269	0.568271	0.0238594	0.593771	-0.0187079	0.593208	0.000571118	0.549668
0.310039	0.684811	0.0112047	0.6122	0.127285	0.567993	-0.0191059	0.592697	-0.0186057	0.592867	0.00238399	0.549323
0.32184	0.684492	0.0124542	0.612053	0.119004	0.567715	-0.0512946	0.591623	-0.019492	0.592527	0.00478882	0.548979
0.331605	0.684173	0.0142967	0.611906	0.114922	0.567437	-0.0651471	0.590549	-0.0206689	0.592186	0.00824255	0.548635
0.349671	0.683853	0.0142771	0.611759	0.122104	0.567159	-0.0740087	0.589475	-0.0259141	0.591846	0.014397	0.548291
0.351247	0.683534	0.0114217	0.611612	0.137575	0.566881	-0.0935213	0.5884	-0.0357333	0.591506	0.0227027	0.547946
0.3228	0.683215	0.0121724	0.611465	0.147651	0.566603	-0.107985	0.587326	-0.0506996	0.591165	0.0344807	0.547602
0.28804	0.682896	0.0152059	0.611317	0.147028	0.566325	-0.114196	0.586252	-0.0694272	0.590825	0.0474748	0.547258
0.251265	0.682577	0.0215552	0.61117	0.140455	0.566047	-0.118684	0.585178	-0.0876922	0.590484	0.0582325	0.546913
0.220966	0.682258	0.0307048	0.611023	0.133809	0.565768	-0.119777	0.584104	-0.0977049	0.590144	0.064461	0.546569
0.18438	0.681939	0.0354802	0.610876	0.128269	0.56549	-0.118322	0.583029	-0.113298	0.589803	0.0672577	0.546225
0.152595	0.68162	0.0340759	0.610729	0.118448	0.565212	-0.111009	0.581955	-0.133927	0.589463	0.0658693	0.545881
0.120232	0.681301	0.0293965	0.610582	0.102896	0.564934	-0.104163	0.580881	-0.142731	0.589123	0.065055	0.545536
0.0886375	0.680982	0.0228443	0.610435	0.086083	0.564656	-0.108596	0.579807	-0.139599	0.588782	0.0647848	0.545192
0.0688871	0.680663	0.0196283	0.610288	0.0724976	0.564378	-0.113529	0.578733	-0.145685	0.588442	0.0600884	0.544848
0.0504438	0.680344	0.0255102	0.610141	0.0628656	0.5641	-0.109867	0.577658	-0.15588	0.588101	0.0546967	0.544503
0.0299808	0.680025	0.0330152	0.609994	0.0568002	0.563822	-0.116652	0.576584	-0.146193	0.587761	0.0485039	0.544159
0.00996541	0.679706	0.0379327	0.609847	0.0498634	0.563544	-0.130907	0.57551	-0.109744	0.587421	0.0421017	0.543815
0.00615834	0.679387	0.0433821	0.6097	0.0367917	0.563265	-0.140479	0.574436	-0.0784591	0.58708	0.0358812	0.543471
-0.000960349	0.679068	0.0474562	0.609553	0.0201994	0.562987	-0.141974	0.573362	-0.0596602	0.58674	0.029433	0.543126
-0.0107301	0.678749	0.0497301	0.609405	0.00614233	0.562709	-0.11775	0.572288	-0.0509624	0.586399	0.0238794	0.542782
-0.00583423	0.678143	0.0546556	0.60908	0.0011232	0.563066	-0.0578031	0.571122	-0.035014	0.586473	0.01859	0.542533
-0.00132017	0.677251	0.0586715	0.608577	-4.62227e-05	0.564059	0.0620759	0.569864	-0.0203728	0.586962	0.0137668	0.542378
-0.0154951	0.676359	0.0603245	0.608073	-0.00593801	0.565051	0.22788	0.568606	-0.00540235	0.587451	0.00907824	0.542224
-0.00931882	0.675467	0.0603544	0.60757	-0.0149253	0.566044	0.397559	0.567348	0.00971725	0.587939	0.00454851	0.542069
-0.00820804	0.674575	0.0630194	0.607066	-0.0231511	0.567036	0.516728	0.56609	0.0250765	0.588428	0.000470577	0.541915
-0.0126831	0.673683	0.069778	0.606563	-0.0296058	0.568028	0.443496	0.564833	0.116706	0.588916	-0.00282949	0.54176
-0.00172677	0.672791	0.077563	0.60606	-0.0324218	0.569021	0.206951	0.563575	0.28737	0.589405	-0.00705825	0.541606
-0.00520847	0.671899	0.0816357	0.605556	-0.0339067	0.570013	-0.000216229	0.562317	0.440506	0.589894	-0.0110925	0.541452
-0.0152207	0.671007	0.0825892	0.605053	-0.036487	0.571005	-0.0832329	0.561059	0.511762	0.590382	-0.0148712	0.541297
-0.0134434	0.670115	0.0875206	0.604549	-0.0441511	0.571998	-0.0580799	0.559802	0.362959	0.590871	-0.0180196	0.541143
-0.0146122	0.669223	0.0971551	0.604046	-0.0517948	0.57299	-0.0164921	0.558544	0.130952	0.591359	-0.0210423	0.540988
-0.0147097	0.668331	0.102927	0.603542	-0.0533516	0.573983	-0.014422	0.557286	-0.0175837	0.591848	-0.0238415	0.540834
-0.00124513	0.667439	0.10714	0.603039	-0.0505788	0.574975	-0.0380423	0.556028	-0.0547973	0.592336	-0.0263475	0.540679
0.000435816	0.666547	0.113562	0.602535	-0.0529211	0.575967	-0.0550321	0.55477	-0.024442	0.592825	-0.0283419	0.540525
-0.00996941	0.665655	0.118818	0.602032	-0.0576137	0.57696	-0.0604183	0.553513	-0.0132343	0.593314	-0.0305939	0.54037
-0.015064	0.664763	0.119601	0.601529	-0.0571268	0.577952	-0.0677575	0.552255	-0.00771684	0.593802	-0.0320942	0.540216
-0.0074674	0.663871	0.122094	0.601025	-0.0510314	0.578945	-0.0737519	0.550997	0.00355859	0.594291	-0.0335888	0.540061
-0.0115557	0.662978	0.129839	0.600522	-0.046657	0.579937	-0.0731596	0.549739	0.000112396	0.594779	-0.0345774	0.539907
-0.0216529	0.662086	0.139127	0.600018	-0.0464309	0.580929	-0.0670569	0.548482	-0.0121491	0.595268	-0.0355574	0.539753
-0.0315397	0.661194	0.146721	0.599515	-0.0505657	0.581922	-0.0599751	0.547224	-0.0172231	0.595757	-0.036379	0.539598
-0.02193	0.660302	0.15486	0.599011	-0.0567011	0.582914	-0.0556544	0.545966	-0.0247884	0.596245	-0.0375594	0.539444
-0.00943713	0.65941	0.162093	0.598508	-0.0660696	0.583907	-0.0524187	0.544708	-0.0302103	0.596734	-0.0383775	0.539289
-0.0171828	0.658518	0.165489	0.598004	-0.0767842	0.584899	-0.0480264	0.54345	-0.0303364	0.597222	-0.0393679	0.539135
-0.0339222	0.657626	0.165648	0.597501	-0.0784015	0.585891	-0.0438162	0.542193	-0.0260468	0.597711	-0.0403886	0.53898
-0.0194607	0.656734	0.166791	0.596998	-0.0636916	0.586884	-0.0409843	0.540935	-0.0267009	0.5982	-0.0416902	0.538826
-0.0200152	0.655842	0.170335	0.596494	-0.0418303	0.587876	-0.0365102	0.539677	-0.025795	0.598688	-0.0431095	0.538671
-0.0234985	0.65495	0.170049	0.595991	-0.0295389	0.588868	-0.0292094	0.538419	-0.0222956	0.599177	-0.0439286	0.538517
-0.0273699	0.654058	0.171379	0.595487	-0.0342998	0.589861	-0.0221686	0.537161	-0.0178329	0.599665	-0.0445012	0.538362
-0.035853	0.653166	0.177903	0.594984	-0.0486816	0.590853	-0.0151926	0.535904	-0.0175025	0.600154	-0.0450652	0.538208
-0.0371908	0.652274	0.185093	0.59448	-0.0581385	0.591846	-0.0094682	0.534646	-0.0224855	0.600643	-0.0453944	0.538053
-0.0361766	0.651382	0.192952	0.593977	-0.0574579	0.592838	-0.00504705	0.533388	-0.0238528	0.601131	-0.0461109	0.537899
-0.030562	0.65049	0.198109	0.593473	-0.0549353	0.59383	-0.00277055	0.53213	-0.0207395	0.60162	-0.0462525	0.537745
-0.0271952	0.649598	0.198608	0.59297	-0.059153	0.594823	-0.0014791	0.530873	-0.0188595	0.602108	-0.0465649	0.53759
-0.0270552	0.648706	0.196797	0.592466	-0.0671487	0.595815	-2.52193e-05	0.529615	-0.0167469	0.602597	-0.0468548	0.537436
-0.0393919	0.647814	0.195645	0.591963	-0.0652207	0.596808	0.00270614	0.528357	-0.0156195	0.603086	-0.0468038	0.537281
-0.0300816	0.646922	0.191457	0.59146	-0.0499378	0.5978	0.00982633	0.527099	-0.012514	0.603574	-0.0468203	0.537127
-0.0310655	0.646029	0.183448	0.590956	-0.0318287	0.598792	0.0187935	0.525841	-0.0108014	0.604063	-0.0468057	0.536972
-0.0316337	0.645137	0.173903	0.590453	-0.0236358	0.599785	0.0262828	0.524584	-0.00944192	0.604551	-0.0463941	0.536818
-0.0380711	0.644245	0.169304	0.589949	-0.027067	0.600777	0.0326067	0.523326	-0.00801129	0.60504	-0.0449754	0.536663
-0.0443893	0.643353	0.165238	0.589446	-0.034447	0.601769	0.0375433	0.522068	-0.00564772	0.605528	-0.0434898	0.536509
-0.0342421	0.642461	0.153294	0.588942	-0.0378425	0.602762	0.0426713	0.52081	-0.00143579	0.606017	-0.0423489	0.536354
-0.0318486	0.641569	0.137394	0.588439	-0.0388333	0.603754	0.0479786	0.519553	0.00149446	0.606506	-0.04239	0.5362
-0.0291725	0.640677	0.124924	0.587935	-0.0389794	0.604747	0.0538094	0.518295	0.00383047	0.606994	-0.0419017	0.536046
-0.0299448	0.639785	0.119026	0.587432	-0.0331423	0.605739	0.0650533	0.517037	0.00017709	0.607483	-0.0271926	0.535891
-0.0289988	0.638893	0.112413	0.586929	-0.018077	0.606731	0.0783553	0.515779	0.00678389	0.607971	0.0248715	0.535737
-0.0180752	0.638001	0.100102	0.586425	-0.0013861	0.607724	0.0888615	0.514521	0.015336	0.60846	0.129213	0.535582
-0.0243134	0.637109	0.084632	0.585922	0.0104894	0.608716	0.0981893	0.513264	0.015274	0.608949	0.267891	0.535428
-0.03945	0.636217	0.0704691	0.585418	0.0149544	0.609709	0.108695	0.512006	0.0130554	0.609437	0.369758	0.535273
-0.0474734	0.635325	0.0592233	0.584915	0.0170673	0.610701	0.11625	0.510748	0.0259504	0.609926	0.359719	0.535119
-0.0375562	0.634433	0.0486072	0.584411	0.0227422	0.611693	0.120825	0.50949	0.0320009	0.610414	0.246973	0.534964
-0.0268562	0.633541	0.0367163	0.583908	0.0276915	0.612686	0.123508	0.508233	0.0296272	0.610903	0.104122	0.53481
-0.0297347	0.632649	0.0293815	0.583404	0.0269613	0.613678	0.126917	0.506975	0.0357264	0.611392	-0.00749774	0.534655
-0.0351001	0.631757	0.0276914	0.582901	0.0196891	0.614671	0.128964	0.505717	0.0438392	0.61188	-0.0661229	0.534501
-0.03571	0.630865	0.0253433	0.582398	0.0131857	0.615663	0.12615	0.504459	0.0519359	0.612369	-0.0831359	0.534346
-0.0283214	0.629973	0.0197614	0.581894	0.0149478	0.616655	0.118246	0.503201	0.0599056	0.612857	-0.0814771	0.534192
-0.0241531	0.62908	0.0130762	0.581391	0.0234923	0.617648	0.111513	0.501944	0.0667281	0.613346	-0.0740144	0.534038
-0.0312278	0.628188	0.00814901	0.580887	0.0306822	0.61864	0.10806	0.500686	0.0775385	0.613835	-0.0683315	0.533883
-0.0336935	0.627296	0.00362218	0.580384	0.0304582	0.619632	0.103624	0.499428	0.0949175	0.614323	-0.0642494	0.533729
-0.0386264	0.626404	0.000730505	0.57988	0.0250429	0.620625	0.097137	0.49817	0.104311	0.614812	-0.0623534	0.533574
-0.030434	0.625512	-0.00126882	0.579377	0.0212913	0.621617	0.0956394	0.496913	0.106727	0.6153	-0.0607578	0.53342
-0.0200033	0.62462	-0.0018906	0.578873	0.0243916	0.62261	0.100608	0.495655	0.113676	0.615789	-0.0589891	0.533265
-0.0258494	0.623728	-0.00350317	0.57837	0.0325323	0.623602	0.108696	0.494397	0.118655	0.616278	-0.0565174	0.533111
-0.0303463	0.622836	-0.00483292	0.577867	0.0391878	0.624594	0.116872	0.493139	0.118838	0.616766	-0.0541665	0.532956
-0.0282738	0.621944	-0.00576398	0.577363	0.0390245	0.625587	0.122422	0.491881	0.116452	0.617255	-0.0543001	0.532802
-0.024633	0.621361	-0.00643742	0.576856	0.0292447	0.625541	0.123548	0.49185	0.114966	0.617796	-0.0556065	0.532845
-0.0272006	0.621087	-0.00789593	0.576345	0.0120891	0.624458	0.122558	0.493045	0.117392	0.61839	-0.0575993	0.533085
-0.0315091	0.620813	-0.007765	0.575834	-0.00500348	0.623375	0.120365	0.49424	0.117833	0.618983	-0.0591831	0.533325
-0.031675	0.620539	-0.0060119	0.575324	-0.0222008	0.622292	0.12213	0.495436	0.113091	0.619577	-0.0596356	0.533565
-0.0369299	0.620265	-0.00427623	0.574813	-0.0398622	0.621209	0.128029	0.496631	0.106361	0.620171	-0.0579097	0.533806
-0.0331766	0.619991	-0.0033109	0.574302	-0.0587456	0.620126	0.149176	0.497826	0.0972057	0.620765	-0.0530494	0.534046
-0.0231333	0.619717	-0.00427016	0.573791	-0.0708644	0.619043	0.188625	0.499021	0.0879936	0.621358	-0.0459669	0.534286
-0.0244352	0.619443	-0.00766789	0.57328	-0.0670803	0.61796	0.218969	0.500216	0.0812878	0.621952	-0.0397032	0.534526
-0.0269558	0.619169	-0.0143217	0.572769	-0.0519033	0.616877	0.217778	0.501411	0.0693584	0.622546	-0.0352868	0.534767
-0.0270616	0.618895	-0.018833	0.572259	-0.0375758	0.615794	0.215425	0.502606	0.0541313	0.62314	-0.0328645	0.535007
-0.033776	0.618621	-0.0176408	0.571748	-0.0330611	0.614711	0.245012	0.503802	0.0460615	0.623733	-0.0320172	0.535247
-0.0299067	0.618347	-0.0104349	0.571237	-0.0321734	0.613628	0.278509	0.504997	0.0374286	0.624327	-0.0303652	0.535487
-0.0344282	0.618073	-0.00354753	0.570726	-0.0331609	0.612545	0.30061	0.506192	0.027962	0.624921	-0.028246	0.535728
-0.032834	0.617799	-0.00229033	0.570215	-0.041644	0.611462	0.316665	0.507387	0.0189053	0.625514	-0.0252502	0.535968
-0.0338845	0.617524	-0.00266298	0.569704	-0.0534566	0.610379	0.32576	0.508582	0.0155759	0.626108	-0.0212052	0.536208
-0.0257182	0.61725	-0.00489268	0.569194	-0.0636638	0.609296	0.320115	0.509777	0.00675579	0.626702	-0.0161601	0.536448
-0.025898	0.616976	-0.00735352	0.568683	-0.0671461	0.608213	0.297088	0.510972	-0.00727412	0.627296	-0.00994057	0.536689
-0.0327924	0.616702	-0.00821997	0.568172	-0.0646792	0.60713	0.263078	0.512168	-0.0198299	0.627889	-0.00269467	0.536929
-0.0285153	0.616428	-0.00871956	0.567661	-0.0624701	0.606047	0.227795	0.513363	-0.0214039	0.628483	0.00443941	0.537169
-0.0334011	0.616154	-0.00860771	0.56715	-0.060898	0.604964	0.199784	0.514558	-0.0213514	0.629077	0.0122745	0.537409
-0.0194531	0.61588	-0.0103315	0.566639	-0.0642018	0.603881	0.182955	0.515753	-0.0210731	0.629671	0.0197218	0.537649
-0.00722103	0.615606	-0.0115189	0.566129	-0.0691301	0.602798	0.163099	0.516948	-0.0232307	0.630264	0.0261344	0.53789
-0.0115585	0.615332	-0.00895174	0.565618	-0.0697552	0.601715	0.145031	0.518143	-0.026702	0.630858	0.0309861	0.53813
-0.019796	0.615058	-0.00729956	0.565107	-0.0618853	0.600632	0.144493	0.519338	-0.0290411	0.631452	0.0340318	0.53837
-0.0233607	0.614784	-0.00806216	0.564596	-0.0461353	0.599548	0.145497	0.520534	-0.0341888	0.632046	0.0345529	0.53861
-0.0249559	0.61451	-0.00980469	0.564085	-0.0242865	0.598465	0.141509	0.521729	-0.0352193	0.632639	0.0335439	0.538851
-0.0246911	0.614236	-0.0123798	0.563574	0.000880707	0.597382	0.0632071	0.522924	-0.0332849	0.633233	0.0303001	0.539091
-0.0240751	0.613962	-0.0133166	0.563064	0.0271975	0.596299	-0.106207	0.524119	-0.0303734	0.633827	0.0261174	0.539331
-0.0257382	0.613688	-0.00880399	0.562553	0.0552392	0.595216	-0.236961	0.525314	-0.0323127	0.634421	0.0218644	0.539571
-0.0313487	0.613414	-0.00330421	0.562042	0.0884422	0.594133	-0.284915	0.526509	-0.0286615	0.635014	0.0177042	0.539812
-0.0333631	0.61314	-0.000186752	0.561531	0.139088	0.59305	-0.288601	0.527705	-0.0210061	0.635608	0.0135127	0.540052
-0.0343094	0.612866	-0.000787883	0.56102	0.207706	0.591967	-0.269637	0.5289	-0.019038	0.636202	0.010727	0.540292
-0.0192719	0.612592	-0.00258247	0.560509	0.276932	0.590884	-0.249287	0.530095	-0.0212222	0.636796	0.00813059	0.540532
-0.0152617	0.612318	-0.00254109	0.559999	0.317095	0.589801	-0.256695	0.53129	-0.0242331	0.637389	0.00601281	0.540772
-0.0198534	0.612044	-0.000955188	0.559488	0.2991	0.588718	-0.280939	0.532485	-0.0242232	0.637983	0.00439934	0.541013
-0.0220944	0.61177	0.000757627	0.558977	0.208447	0.587635	-0.288044	0.53368	-0.0216067	0.638577	0.0022153	0.541253
-0.0201697	0.611496	0.00235101	0.558466	0.0688727	0.586552	-0.275924	0.534875	-0.0181542	0.63917	0.000609463	0.541493
-0.00754142	0.611222	0.00300669	0.557955	-0.0605102	0.585469	-0.247049	0.536071	-0.0154614	0.639764	-0.000552812	0.541733
-0.0130226	0.610948	0.00160335	0.557444	-0.140971	0.584386	-0.185446	0.537266	-0.0177651	0.640358	-0.00286819	0.541974
-0.0274063	0.610674	-0.00154888	0.556934	-0.176448	0.583303	-0.0593699	0.538461	-0.0158603	0.640952	-0.00475347	0.542214
-0.0318441	0.610399	-0.0034237	0.556423	-0.188457	0.58222	0.104589	0.539656	-0.0129649	0.641545	-0.00675609	0.542454
-0.0172753	0.610125	-0.00497006	0.555912	-0.1866	0.581137	0.262746	0.540851	-0.0118788	0.642139	-0.00936637	0.542694
-0.00546939	0.609851	-0.00474448	0.555401	-0.174838	0.580054	0.374188	0.542046	-0.0130229	0.642733	-0.0120424	0.542935
-0.0117143	0.609577	-0.00375102	0.55489	-0.166739	0.578971	0.296316	0.543241	-0.0149039	0.643327	-0.0145225	0.543175
-0.0194439	0.609303	-0.00342369	0.554379	-0.175263	0.577888	0.0644543	0.544437	-0.015263	0.64392	-0.0170103	0.543415
-0.022583	0.609029	-0.00419023	0.553869	-0.195354	0.576805	-0.129873	0.545632	-0.0131843	0.644514	-0.0198145	0.543655
-0.0145755	0.608755	-0.00503934	0.553358	-0.210276	0.575722	-0.190588	0.546827	-0.0132522	0.645108	-0.0223807	0.543895
-0.0194992	0.608481	-0.00736335	0.552847	-0.20093	0.574639	-0.157986	0.548022	-0.0140144	0.645702	-0.0244054	0.544136
-0.0292315	0.608207	-0.0122902	0.552336	-0.16464	0.573556	-0.121975	0.549217	-0.0166434	0.646295	-0.0260771	0.544376
-0.0159528	0.607933	-0.0136786	0.551825	-0.119076	0.572472	-0.125914	0.550412	-0.0154769	0.646889	-0.027872	0.544616
-0.0152351	0.607659	-0.0109293	0.551314	-0.0796077	0.571389	-0.154289	0.551607	-0.0144042	0.647483	-0.02952	0.544856
-0.0118632	0.607385	-0.00839489	0.550804	-0.0513132	0.570306	-0.179646	0.552803	-0.0176303	0.648077	-0.0303084	0.545097
-0.0150212	0.607111	-0.00473363	0.550293	-0.0306773	0.569223	-0.192846	0.553998	-0.0239595	0.64867	-0.0304856	0.545337
-0.0112203	0.606837	-0.0058308	0.549782	-0.0167383	0.56814	-0.19521	0.555193	-0.0235717	0.649264	-0.030851	0.545577
-0.00759903	0.606563	-0.00706273	0.549271	-0.0145459	0.567057	-0.193825	0.556388	-0.0217723	0.649858	-0.0325421	0.545817
-0.0171525	0.606289	-0.00961312	0.54876	-0.023783	0.565974	-0.187092	0.557583	-0.0235145	0.650452	-0.0323196	0.546058
-0.0278104	0.606015	-0.0144768	0.548249	-0.0335064	0.564891	-0.183676	0.558778	-0.0295621	0.651045	-0.0165235	0.546298
-0.0200914	0.605741	-0.0181583	0.547739	-0.0335708	0.563808	-0.184263	0.559974	-0.030306	0.651639	0.0385859	0.546538
-0.0116918	0.605467	-0.0185481	0.547228	-0.0212082	0.562725	-0.183979	0.561169	-0.0298555	0.652233	0.146635	0.546778
-0.0126943	0.605193	-0.0134205	0.546717	-0.0134417	0.561642	-0.185036	0.562364	-0.0275887	0.652826	0.285777	0.547018
-0.0241844	0.604919	-0.00824157	0.546206	-0.00819409	0.560559	-0.185025	0.563559	-0.0248965	0.65342	0.384203	0.547259
-0.0256263	0.604645	-0.00883991	0.545695	-0.00232579	0.559476	-0.180652	0.564754	-0.0279066	0.654014	0.369001	0.547499
-0.0179912	0.604371	-0.0111262	0.545184	-0.000626084	0.558393	-0.175399	0.565949	-0.0299424	0.654608	0.25213	0.547739
-0.021417	0.604097	-0.0128771	0.544674	-0.00301929	0.55731	-0.174072	0.567144	-0.0290623	0.655201	0.106601	0.547979
-0.0267611	0.604193	-0.013887	0.544791	-0.00888275	0.556647	-0.172835	0.567764	-0.0261831	0.655216	-0.00579282	0.548392
-0.0217098	0.604659	-0.0147561	0.545538	-0.012961	0.556406	-0.169619	0.567809	-0.0281208	0.654652	-0.0653482	0.548976
-0.0116235	0.605125	-0.0149923	0.546284	-0.011978	0.556164	-0.166872	0.567854	-0.0263629	0.654088	-0.0821878	0.54956
-0.0151881	0.605592	-0.0163248	0.547031	-0.00654877	0.555922	-0.163661	0.567899	-0.020734	0.653523	-0.0800777	0.550144
-0.0245729	0.606058	-0.018524	0.547777	-0.000139074	0.55568	-0.157396	0.567943	-0.0211101	0.652959	-0.0729585	0.550728
-0.0304327	0.606524	-0.0201242	0.548523	0.00685273	0.555438	-0.150834	0.567988	-0.0236167	0.652395	-0.0667057	0.551313
-0.023414	0.60699	-0.0234967	0.54927	0.0126228	0.555197	-0.147103	0.568033	-0.0211442	0.65183	-0.0625051	0.551897
-0.016623	0.607457	-0.0234524	0.550016	0.0169473	0.554955	-0.14566	0.568077	-0.0223081	0.651266	-0.060169	0.552481
-0.0119816	0.607923	-0.0202113	0.550762	0.019746	0.554713	-0.143386	0.568122	-0.0266666	0.650702	-0.0591005	0.553065
-0.0221949	0.608389	-0.0198861	0.551509	0.021602	0.554471	-0.140273	0.568167	-0.0241261	0.650138	-0.0582968	0.55365
-0.0170545	0.608855	-0.0215963	0.552255	0.0248175	0.554229	-0.135783	0.568212	-0.0217251	0.649573	-0.0578962	0.554234
-0.0169186	0.609322	-0.0220295	0.553002	0.0295455	0.553987	-0.128758	0.568256	-0.0209928	0.649009	-0.0569611	0.554818
-0.0232984	0.609788	-0.022858	0.553748	0.0354135	0.553746	-0.119702	0.568301	-0.023378	0.648445	-0.0558561	0.555402
-0.0325611	0.610254	-0.0228757	0.554494	0.0413782	0.553504	-0.11149	0.568346	-0.0234241	0.64788	-0.0548907	0.555986
-0.015784	0.610721	-0.0212651	0.555241	0.0472516	0.553262	-0.103833	0.568391	-0.0246961	0.647316	-0.0533734	0.556571
-0.0141214	0.611187	-0.0238655	0.555987	0.0534157	0.55302	-0.0955339	0.568435	-0.0262586	0.646752	-0.0519827	0.557155
-0.0137106	0.611653	-0.0284132	0.556734	0.0598427	0.552778	-0.0870075	0.56848	-0.0250519	0.646188	-0.0500311	0.557739
-0.0181513	0.612119	-0.0270149	0.55748	0.066271	0.552537	-0.0766118	0.568525	-0.0208745	0.645623	-0.0475361	0.558323
-0.0281234	0.612586	-0.0230031	0.558226	0.0719532	0.552295	-0.066221	0.568569	-0.023623	0.645059	-0.0455463	0.558908
-0.0244325	0.613052	-0.0235305	0.558973	0.0756106	0.552053	-0.0584922	0.568614	-0.028226	0.644495	-0.0429347	0.559492
-0.0239811	0.613518	-0.0292813	0.559719	0.0794082	0.551811	-0.0521248	0.568659	-0.0281522	0.64393	-0.040289	0.560076
-0.0269738	0.613984	-0.0322146	0.560466	0.0843482	0.551569	-0.0451295	0.568704	-0.0204657	0.643366	-0.0374623	0.56066
-0.0173907	0.614451	-0.0310364	0.561212	0.0910418	0.551327	-0.0347688	0.568748	-0.0178337	0.642802	-0.0335341	0.561244
0.006454	0.614917	-0.0261406	0.561958	0.0999182	0.551086	-0.0246805	0.568793	-0.0177226	0.642238	-0.029689	0.561829
0.0173849	0.615383	-0.0204759	0.562705	0.107628	0.550844	-0.0170213	0.568838	-0.0211063	0.641673	-0.026995	0.562413
0.0144876	0.61585	-0.0205333	0.563451	0.113787	0.550602	-0.012205	0.568882	-0.0202004	0.641109	-0.0268245	0.562997
0.0261656	0.616316	-0.0255687	0.564198	0.118962	0.55036	-0.0104706	0.568927	-0.0201243	0.640545	-0.0279213	0.563581
0.0444264	0.616782	-0.0278604	0.564944	0.123537	0.550118	-0.013522	0.568972	-0.0211617	0.63998	-0.0273503	0.564165
0.0571453	0.617248	-0.0270044	0.56569	0.129213	0.549877	-0.0187172	0.569017	-0.0201246	0.639416	-0.0227384	0.56475
0.0526222	0.617715	-0.0283712	0.566437	0.134129	0.549635	-0.0238964	0.569061	-0.0163641	0.638852	-0.0144059	0.565334
0.063521	0.618181	-0.0292306	0.567183	0.136295	0.549393	-0.0284588	0.569106	-0.0176519	0.638288	-0.00536954	0.565918
0.068355	0.618647	-0.027299	0.567929	0.133455	0.549151	-0.0317877	0.569151	-0.0161562	0.637723	0.00213013	0.566502
0.0547737	0.619113	-0.0253082	0.568676	0.126499	0.548909	-0.032424	0.569196	-0.0181471	0.637159	0.00980063	0.567087
0.0634519	0.61958	-0.0266526	0.569422	0.118146	0.548667	-0.0299382	0.56924	-0.0199676	0.636595	0.0164247	0.567671
0.0510194	0.620046	-0.0287201	0.570169	0.110197	0.548426	-0.0286344	0.569285	-0.0164558	0.636031	0.0221026	0.568255
0.0434088	0.620512	-0.0277069	0.570915	0.103432	0.548184	-0.0301269	0.56933	-0.0158495	0.635466	0.0255499	0.568839
0.0309112	0.620979	-0.0268875	0.571661	0.0959471	0.547942	-0.0334833	0.569374	-0.0209941	0.634902	0.0264697	0.569423
0.018391	0.621445	-0.0263839	0.572408	0.0875386	0.5477	-0.0349147	0.569419	-0.0210015	0.634338	0.0253905	0.570008
-0.00419713	0.621911	-0.0253673	0.573154	0.0776652	0.547458	-0.0333137	0.569464	-0.0169054	0.633773	0.0222643	0.570592
-0.0292527	0.622377	-0.0260419	0.573901	0.064832	0.547217	-0.0326849	0.569509	-0.0171946	0.633209	0.0184655	0.571176
-0.0296574	0.622844	-0.0268509	0.574647	0.050558	0.546975	-0.0329681	0.569553	-0.018695	0.632645	0.0143984	0.57176
-0.0324767	0.62331	-0.0283776	0.575393	0.0352771	0.546733	-0.0278744	0.569598	-0.0191552	0.632081	0.0101421	0.572344
-0.0354493	0.623776	-0.0303394	0.57614	0.0208939	0.546491	-0.0183	0.569643	-0.0170057	0.631516	0.00642694	0.572929
-0.0347785	0.624242	-0.0343434	0.576886	0.00745934	0.546249	-0.00550506	0.569688	-0.0174115	0.630952	0.00307637	0.573513
-0.0412559	0.624709	-0.038963	0.577633	-0.0032315	0.546007	0.00568475	0.569732	-0.017861	0.630388	0.000497624	0.574097
-0.0524396	0.625175	-0.0396528	0.578379	-0.0133153	0.545766	0.0162941	0.569777	-0.0170896	0.629823	-0.000920467	0.574681
-0.0705225	0.625641	-0.0370103	0.579125	-0.0218884	0.545524	0.0295615	0.569822	-0.0165105	0.629259	-0.00338301	0.575266
-0.0703549	0.626108	-0.0346348	0.579872	-0.030222	0.545282	0.0447806	0.569866	-0.015453	0.628695	-0.00594372	0.57585
-0.0618703	0.626574	-0.0298173	0.580618	-0.035544	0.54504	0.060839	0.569911	-0.0153505	0.628131	-0.00851117	0.576434
-0.0643885	0.62704	-0.0258923	0.581364	-0.0382574	0.544798	0.0774306	0.569956	-0.0143328	0.627566	-0.0108593	0.577018
-0.0586722	0.627506	-0.0286964	0.582111	-0.0399926	0.544557	0.098403	0.570001	-0.0167137	0.627002	-0.0139185	0.577602
-0.0619862	0.627973	-0.032026	0.582857	-0.0422506	0.544315	0.115097	0.570045	-0.0190581	0.626438	-0.0165433	0.578187
-0.0720279	0.628439	-0.0313443	0.583604	-0.0470672	0.544073	0.120934	0.57009	-0.0181835	0.625873	-0.0190019	0.578771
-0.0641335	0.628905	-0.029936	0.58435	-0.0538197	0.543831	0.1136	0.570135	-0.0159946	0.625309	-0.0213771	0.579355
-0.0650114	0.629371	-0.030668	0.585096	-0.0618088	0.543589	0.0984712	0.57018	-0.0174157	0.624745	-0.0233339	0.579939
-0.0819855	0.629838	-0.0310972	0.585843	-0.0693947	0.543347	0.0797101	0.570224	-0.0184158	0.624181	-0.0244978	0.580523
-0.0993518	0.630304	-0.0310253	0.586589	-0.074384	0.543106	0.0484007	0.570269	-0.0172714	0.623616	-0.0254416	0.581108
-0.0796514	0.63077	-0.0297495	0.587336	-0.0776519	0.542864	0.018671	0.570314	-0.0140934	0.623052	-0.0269113	0.581692
-0.0108083	0.631237	-0.0299917	0.588082	-0.0790475	0.542622	-0.00130019	0.570358	-0.0180647	0.622488	-0.0298251	0.582276
0.16538	0.631703	-0.0336772	0.588828	-0.0806797	0.54238	-0.0293699	0.570403	-0.0227914	0.621923	-0.027593	0.58286
0.479488	0.632169	-0.0350592	0.589575	-0.0821431	0.542138	-0.05941	0.570448	-0.0183444	0.621359	-0.000317595	0.583445
0.81024	0.632635	-0.0343902	0.590321	-0.0828576	0.541896	-0.0669016	0.570493	-0.0178106	0.620795	0.0743134	0.584029
0.999382	0.633102	-0.035591	0.591068	-0.0827967	0.541655	-0.0590127	0.570537	-0.0180722	0.620231	0.199694	0.584613
0.884354	0.633568	-0.0378349	0.591814	-0.0830719	0.541413	-0.0584521	0.570582	-0.0170157	0.619666	0.332764	0.585197
0.565019	0.633583	-0.0370768	0.592312	-0.0845128	0.542017	-0.0683234	0.570388	-0.0139818	0.619367	0.387628	0.585517
0.246711	0.633147	-0.0351985	0.59256	-0.0867761	0.543466	-0.079188	0.569956	-0.0142774	0.619334	0.323145	0.585573
0.0953911	0.632712	-0.0339866	0.592809	-0.0894493	0.544915	-0.0861754	0.569523	-0.014628	0.6193	0.18663	0.585629
0.0469291	0.632276	-0.0313048	0.593058	-0.0907867	0.546365	-0.0933135	0.56909	-0.0158402	0.619266	0.0518753	0.585684
0.0205824	0.63184	-0.0306664	0.593307	-0.0901934	0.547814	-0.0928298	0.568658	-0.0179981	0.619233	-0.0364296	0.58574
-0.0126193	0.631404	-0.0339923	0.593556	-0.0881691	0.549264	-0.0880061	0.568225	-0.0178963	0.619199	-0.074207	0.585796
-0.0450988	0.630968	-0.0375705	0.593804	-0.0841424	0.550713	-0.0927231	0.567793	-0.0160792	0.619166	-0.0815459	0.585851
-0.0554711	0.630532	-0.037889	0.594053	-0.0789802	0.552162	-0.0984593	0.56736	-0.0168089	0.619132	-0.0765287	0.585907
-0.0571583	0.630097	-0.0375814	0.594302	-0.0733842	0.553612	-0.104362	0.566927	-0.017308	0.619098	-0.0684823	0.585963
-0.0696701	0.629661	-0.0376334	0.594551	-0.0688132	0.555061	-0.116295	0.566495	-0.016258	0.619065	-0.0623695	0.586018
-0.0750406	0.629225	-0.0345136	0.5948	-0.0661465	0.556511	-0.112814	0.566062	-0.0170456	0.619031	-0.0588438	0.586074
-0.0781733	0.628789	-0.0289061	0.595048	-0.0645457	0.55796	-0.0875177	0.56563	-0.0198468	0.618997	-0.0567242	0.58613
-0.0849186	0.628353	-0.0240941	0.595297	-0.0624249	0.559409	-0.0272402	0.565197	-0.0213245	0.618964	-0.0552691	0.586185
-0.0776045	0.627918	-0.0255736	0.595546	-0.0586262	0.560859	0.0988345	0.564765	-0.0174512	0.61893	-0.0547211	0.586241
-0.0814001	0.627482	-0.0332617	0.595795	-0.0519593	0.562308	0.254525	0.564332	-0.0157242	0.618897	-0.0540234	0.586297
-0.0871255	0.627046	-0.041328	0.596044	-0.045601	0.563757	0.401847	0.563899	-0.0152838	0.618863	-0.0532856	0.586352
-0.0839092	0.62661	-0.0447368	0.596293	-0.041809	0.565207	0.480257	0.563467	-0.0148164	0.618829	-0.0519566	0.586408
-0.0861376	0.626174	-0.0377718	0.596541	-0.0420319	0.566656	0.3644	0.563034	-0.0124096	0.618796	-0.0498572	0.586464
-0.0852232	0.625738	-0.0290428	0.59679	-0.0435888	0.568106	0.149857	0.562602	-0.0070172	0.618762	-0.0478211	0.586519
-0.0854236	0.625303	-0.0275007	0.597039	-0.0428696	0.569555	-0.000413586	0.562169	-0.0032871	0.618729	-0.0455443	0.586575
-0.0788151	0.624867	-0.0296397	0.597288	-0.037863	0.571004	-0.0534756	0.561736	0.00483941	0.618695	-0.0428632	0.586631
-0.0768849	0.624431	-0.0327222	0.597537	-0.0279839	0.572454	-0.0416643	0.561304	0.0152445	0.618661	-0.0403917	0.586686
-0.0818174	0.623995	-0.0318355	0.597785	-0.0157885	0.573903	-0.0232688	0.560871	0.0215496	0.618628	-0.0379346	0.586742
-0.0759365	0.623559	-0.030461	0.598034	-0.00487474	0.575353	-0.0354286	0.560439	0.0291573	0.618594	-0.0351126	0.586798
-0.0729759	0.623124	-0.0292642	0.598283	0.00282343	0.576802	-0.0690278	0.560006	0.0338945	0.61856	-0.0322025	0.586854
-0.079404	0.622688	-0.0235114	0.598532	0.00909719	0.578251	-0.0827895	0.559574	0.0374403	0.618527	-0.0299154	0.586909
-0.0899829	0.622252	-0.0146271	0.598781	0.0150386	0.579701	-0.0738407	0.559141	0.0458249	0.618493	-0.0273937	0.586965
-0.0833733	0.621816	-0.00698127	0.599029	0.0213239	0.58115	-0.0738899	0.558708	0.0558854	0.61846	-0.02475	0.587021
-0.0904487	0.62138	-0.00604766	0.599278	0.0267638	0.582599	-0.0822601	0.558276	0.0631729	0.618426	-0.0223632	0.587076
-0.0820676	0.620944	-0.00704132	0.599527	0.0306274	0.584049	-0.0874377	0.557843	0.0555374	0.618392	-0.0198554	0.587132
-0.0731693	0.620509	-0.00402419	0.599776	0.0339941	0.585498	-0.0837578	0.557411	0.0447869	0.618359	-0.0169593	0.587188
-0.0777282	0.620073	-0.000848191	0.600025	0.0363846	0.586948	-0.0790564	0.556978	0.0338649	0.618325	-0.0129641	0.587243
-0.0759355	0.619637	-0.000263574	0.600273	0.0364936	0.588397	-0.0752626	0.556545	0.0268555	0.618291	-0.00770561	0.587299
-0.0672098	0.619201	0.0031088	0.600522	0.0345476	0.589846	-0.071894	0.556113	0.0190301	0.618258	-0.00110031	0.587355
-0.0633038	0.618765	0.0108366	0.600771	0.0329713	0.591296	-0.0674355	0.55568	0.0151332	0.618224	0.00670207	0.58741
-0.0684566	0.61833	0.0182485	0.60102	0.0329456	0.592745	-0.0631148	0.555248	0.0108366	0.618191	0.0160757	0.587466
-0.0679709	0.617894	0.020666	0.601269	0.0354467	0.594195	-0.0605581	0.554815	-0.00387886	0.618157	0.0259702	0.587522
-0.0683682	0.617458	0.0201685	0.601517	0.0394417	0.595644	-0.0591605	0.554383	-0.0161243	0.618123	0.034984	0.587577
-0.0707022	0.617022	0.0215838	0.601766	0.0434795	0.597093	-0.0593335	0.55395	-0.0194399	0.61809	0.0421008	0.587633
-0.0678465	0.616586	0.0235746	0.602015	0.0460545	0.598543	-0.0528308	0.553517	-0.0217305	0.618056	0.0465812	0.587689
-0.0601112	0.616151	0.0237283	0.602264	0.0472407	0.599992	-0.0302704	0.553085	-0.0284002	0.618023	0.047965	0.587744
-0.0577922	0.615715	0.0252711	0.602513	0.0471601	0.601441	0.00254359	0.552652	-0.0389066	0.617989	0.0465684	0.5878
-0.0624213	0.615279	0.0278607	0.602762	0.0468765	0.602891	0.0337778	0.55222	-0.0438492	0.617955	0.0434444	0.587856
-0.0536539	0.614843	0.0310045	0.60301	0.045761	0.60434	0.0567571	0.551787	-0.0393677	0.617922	0.0395459	0.587911
-0.0464891	0.614407	0.0276629	0.603259	0.0422996	0.60579	0.0691492	0.551354	-0.0354666	0.617888	0.0355593	0.587967
-0.0407811	0.613971	0.0166193	0.603508	0.0356449	0.607239	0.0724457	0.550922	-0.0342913	0.617854	0.0318857	0.588023
-0.0278378	0.613536	0.00885757	0.603757	0.0264489	0.608688	0.0717668	0.550489	-0.0406966	0.617821	0.0280166	0.588078
-0.0171763	0.6131	0.00943722	0.604006	0.0148487	0.610138	0.0687851	0.550057	-0.0428688	0.617787	0.0248911	0.588134
-0.0204462	0.612664	0.0131576	0.604254	0.000819523	0.611587	0.0637487	0.549624	-0.0289147	0.617754	0.0218958	0.58819
-0.018053	0.612228	0.0129493	0.604503	-0.0151787	0.613037	0.0594053	0.549192	-0.00696558	0.61772	0.0188505	0.588246
-0.00157786	0.611792	0.00736158	0.604752	-0.0276425	0.614486	0.0608355	0.548759	0.00524582	0.617686	0.0160985	0.588301
0.0267771	0.611357	-0.00547961	0.605001	-0.0318512	0.615935	0.0668749	0.548326	0.0165099	0.617653	0.0129782	0.588357
0.032218	0.610921	-0.0218789	0.60525	-0.0302669	0.617385	0.0733741	0.547894	0.0997719	0.617619	0.0100481	0.588413
0.0296701	0.610485	-0.0296631	0.605498	-0.0288485	0.618834	0.0777403	0.547461	0.24384	0.617585	0.00696975	0.588468
0.0430291	0.610049	-0.0237311	0.605747	-0.0282073	0.620283	0.0800277	0.547029	0.373917	0.617552	0.00403999	0.588524
0.0393373	0.609613	-0.0183509	0.605996	-0.0326222	0.621733	0.0805715	0.546596	0.439471	0.617518	0.00129685	0.58858
0.0505238	0.609177	-0.0225387	0.606245	-0.039166	0.623182	0.0806704	0.546163	0.297663	0.617485	-0.000754682	0.588635
0.0556564	0.608742	-0.0299983	0.606494	-0.043817	0.624632	0.0837736	0.545731	0.0756499	0.617451	-0.00311948	0.588691
0.0400982	0.608306	-0.0361498	0.606742	-0.0424288	0.626081	0.089841	0.545298	-0.0688326	0.617417	-0.00521131	0.588747
0.0302053	0.60787	-0.0405197	0.606991	-0.0393934	0.62753	0.0971076	0.544866	-0.101691	0.617384	-0.00762659	0.588802
0.0293607	0.607434	-0.043297	0.60724	-0.0384586	0.62898	0.103939	0.544433	-0.065429	0.61735	-0.010113	0.588858
0.0331243	0.606998	-0.0465481	0.607489	-0.0394153	0.630429	0.106558	0.544001	-0.0348003	0.617317	-0.0120462	0.588914
0.0277608	0.606563	-0.0476035	0.607738	-0.0414006	0.631879	0.103861	0.543568	-0.0140525	0.617283	-0.0147722	0.588969
0.00486859	0.606127	-0.0452108	0.607987	-0.0414497	0.633328	0.100544	0.543135	-0.00707809	0.617249	-0.0167941	0.589025
0.000454123	0.606127	-0.0454771	0.607666	-0.0317295	0.632977	0.0948436	0.54347	-0.0142444	0.617017	-0.0183846	0.588871
0.00314048	0.606563	-0.0473632	0.606777	-0.0153923	0.630827	0.0848759	0.544571	-0.0276944	0.616585	-0.0198417	0.588508
0.0055731	0.606999	-0.050289	0.605888	-0.000403121	0.628677	0.0741804	0.545673	-0.0425323	0.616153	-0.0209963	0.588144
0.00410145	0.607435	-0.0554232	0.604998	0.0158805	0.626526	0.0666613	0.546774	-0.0499865	0.615721	-0.0219837	0.58778
0.00747206	0.607871	-0.0583792	0.604109	0.0323124	0.624376	0.0605367	0.547875	-0.0517398	0.615289	-0.0228205	0.587417
0.00744514	0.608307	-0.0569681	0.60322	0.0387955	0.622226	0.0530004	0.548977	-0.0534989	0.614857	-0.0230317	0.587053
-0.00316808	0.608743	-0.0545719	0.602331	0.0429495	0.620075	0.0476011	0.550078	-0.0508136	0.614426	-0.0229567	0.58669
0.00115611	0.609179	-0.0515107	0.601441	0.0730567	0.617925	0.0428751	0.55118	-0.0528101	0.613994	-0.0224092	0.586326
-0.00205188	0.609615	-0.0483206	0.600552	0.137754	0.615775	0.0348518	0.552281	-0.0540937	0.613562	-0.022184	0.585962
-0.0086142	0.610051	-0.0477657	0.599663	0.212182	0.613624	0.0251859	0.553383	-0.0538252	0.61313	-0.0223781	0.585599
-0.00969061	0.610487	-0.048158	0.598773	0.259618	0.611474	0.0234845	0.554484	-0.0541768	0.612698	-0.0239639	0.585235
-0.00239307	0.610923	-0.0476531	0.597884	0.254994	0.609324	0.0285914	0.555585	-0.0534431	0.612266	-0.0259946	0.584872
-0.0143413	0.611359	-0.0493286	0.596995	0.193377	0.607173	0.0311237	0.556687	-0.0573981	0.611835	-0.0274345	0.584508
-0.00949092	0.611795	-0.0547328	0.596106	0.0921312	0.605023	0.0245629	0.557788	-0.0582118	0.611403	-0.0273216	0.584144
0.00589655	0.61223	-0.0615049	0.595216	-0.0136123	0.602873	0.0154144	0.55889	-0.054588	0.610971	-0.0253256	0.583781
0.00259357	0.612666	-0.0642648	0.594327	-0.087976	0.600722	0.0157753	0.559991	-0.0534302	0.610539	-0.0238375	0.583417
-0.00827584	0.613102	-0.0600025	0.593438	-0.118312	0.598572	0.0254224	0.561092	-0.0592614	0.610107	-0.0244043	0.583054
-0.0127597	0.613538	-0.0494895	0.592548	-0.118721	0.596421	0.0383357	0.562194	-0.06106	0.609675	-0.0261788	0.58269
-0.00253541	0.613974	-0.0401318	0.591659	-0.110244	0.594271	0.0507655	0.563295	-0.0548972	0.609244	-0.0274699	0.582326
-0.00201524	0.61441	-0.0337012	0.59077	-0.108004	0.592121	0.0585446	0.564397	-0.0515409	0.608812	-0.0288075	0.581963
-0.00960296	0.614846	-0.0336986	0.589881	-0.113622	0.58997	0.0660192	0.565498	-0.0521991	0.60838	-0.0297503	0.581599
-0.018114	0.615282	-0.0431158	0.588991	-0.130865	0.58782	0.0797514	0.5666	-0.0556687	0.607948	-0.0304282	0.581236
-0.0206117	0.615718	-0.0588662	0.588102	-0.155338	0.58567	0.0962049	0.567701	-0.0508275	0.607516	-0.0313685	0.580872
-0.0123256	0.616154	-0.0717164	0.587213	-0.177249	0.583519	0.110883	0.568802	-0.0449415	0.607084	-0.0321396	0.580508
-0.00748726	0.61659	-0.0753191	0.586324	-0.179555	0.581369	0.121569	0.569904	-0.0478524	0.606652	-0.0327671	0.580145
-0.0189069	0.617026	-0.0617829	0.585434	-0.159684	0.579219	0.130538	0.571005	-0.0516177	0.606221	-0.0327653	0.579781
-0.016587	0.617462	-0.0219403	0.584545	-0.13046	0.577068	0.139077	0.572107	-0.0514754	0.605789	-0.0328205	0.579418
-0.0249158	0.617898	0.0397041	0.583656	-0.107473	0.574918	0.134646	0.573208	-0.050422	0.605357	-0.0330616	0.579054
-0.0276948	0.618334	0.103741	0.582766	-0.0880713	0.572768	0.112385	0.574309	-0.0463577	0.604925	-0.0349057	0.57869
-0.012473	0.61877	0.14408	0.581877	-0.0681185	0.570617	0.0776292	0.575411	-0.041376	0.604493	-0.033136	0.578327
-0.00735282	0.619206	0.138842	0.580988	-0.0453265	0.568467	0.0410609	0.576512	-0.0400684	0.604061	-0.01079	0.577963
-0.00598207	0.619642	0.0903518	0.580099	-0.0265884	0.566317	0.0167149	0.577614	-0.036878	0.60363	0.0548988	0.5776
-0.013429	0.620078	0.0171656	0.579209	-0.0149504	0.564166	-0.0045698	0.578715	-0.0340924	0.603198	0.167641	0.577236
-0.0124436	0.620514	-0.0690005	0.57832	-0.011261	0.562016	-0.0320846	0.579817	-0.0315722	0.602766	0.29524	0.576872
-0.0087614	0.62095	-0.154479	0.577431	-0.00268874	0.559865	-0.0581688	0.580918	-0.0281152	0.602334	0.360385	0.576509
-0.0143773	0.621386	-0.222585	0.576541	0.00167754	0.557715	-0.0733283	0.582019	-0.0210742	0.601902	0.313338	0.576145
-0.018082	0.621822	-0.268424	0.575652	-0.00203089	0.555565	-0.0834683	0.583121	-0.00962325	0.60147	0.189541	0.575782
-0.0315654	0.622258	-0.286532	0.574763	0.0101283	0.553414	-0.0897731	0.584222	-7.38601e-05	0.601039	0.0592231	0.575418
-0.0289955	0.622694	-0.272704	0.573874	0.0165335	0.551264	-0.0927047	0.585324	0.00393612	0.600607	-0.0302866	0.575054
-0.0251662	0.62313	-0.23672	0.572984	0.0218756	0.549114	-0.0950929	0.586425	0.00961813	0.600175	-0.0706045	0.574691
-0.0257197	0.623566	-0.196176	0.572095	0.0204015	0.546963	-0.10398	0.587526	0.0220761	0.599743	-0.0795403	0.574327
-0.0316894	0.624002	-0.157672	0.571206	0.0180011	0.544813	-0.111847	0.588628	0.0293982	0.599311	-0.0746445	0.573964
-0.0302398	0.624438	-0.118816	0.570316	0.0151888	0.542663	-0.105394	0.589729	0.034793	0.598879	-0.0668885	0.5736
-0.0323754	0.624874	-0.0816131	0.569427	0.015076	0.540512	-0.0982981	0.590831	0.0381301	0.598448	-0.061516	0.573236
-0.0322533	0.62531	-0.0539978	0.568538	0.0156602	0.538362	-0.100252	0.591932	0.0494438	0.598016	-0.0580666	0.572873
-0.0280785	0.625746	-0.0365359	0.567649	0.0167037	0.536212	-0.105731	0.593034	0.0589168	0.597584	-0.056085	0.572509
-0.0216681	0.626182	-0.026545	0.566759	0.0168823	0.534061	-0.119329	0.594135	0.0598482	0.597152	-0.0544794	0.572146
-0.0247475	0.626618	-0.0204973	0.56587	0.0180511	0.531911	-0.13449	0.595236	0.0589895	0.59672	-0.0531154	0.571782
-0.0322692	0.627054	-0.0151252	0.564981	0.018754	0.529761	-0.130965	0.596338	0.0625712	0.596288	-0.050742	0.571418
-0.0353764	0.62749	-0.0112575	0.564091	0.0199342	0.52761	-0.0994562	0.597439	0.0638885	0.595857	-0.0482378	0.571055
-0.0363686	0.627926	-0.00973474	0.563202	0.0232465	0.52546	-0.0320385	0.598541	0.0650224	0.595425	-0.0457283	0.570691
-0.0246919	0.628362	-0.00849421	0.562313	0.0312217	0.523309	0.0889981	0.599642	0.0679015	0.594993	-0.0431447	0.570328
-0.00397728	0.628798	-0.00717365	0.561424	0.0408893	0.521159	0.237376	0.600743	0.0655789	0.594561	-0.0407955	0.569964
0.0124937	0.629234	-0.00490585	0.560534	0.0508431	0.519009	0.385968	0.601845	0.0635718	0.594129	-0.0383811	0.5696
0.0111295	0.62967	-0.00496266	0.559645	0.0570134	0.516858	0.451055	0.602946	0.0638825	0.593697	-0.0362627	0.569237
0.0251411	0.630106	-0.00643645	0.558756	0.0586129	0.514708	0.311135	0.604048	0.0633477	0.593266	-0.033741	0.568873
0.0486947	0.630542	-0.00703506	0.557866	0.0580369	0.512558	0.0928713	0.605149	0.0623481	0.592834	-0.0314263	0.56851
0.0449247	0.630978	-0.00491536	0.556977	0.0583193	0.510407	-0.0361012	0.606251	0.0611593	0.592402	-0.0291565	0.568146
0.0444928	0.631413	-0.00239164	0.556088	0.061444	0.508257	-0.0602856	0.607352	0.0620633	0.59197	-0.026659	0.567782
0.0601871	0.631849	-0.00667512	0.555199	0.0678614	0.506107	-0.0306287	0.608453	0.058217	0.591538	-0.0241731	0.567419
0.0604841	0.632285	-0.0118396	0.554309	0.0765069	0.503956	-0.0021894	0.609555	0.0525319	0.591106	-0.021662	0.567055
0.057523	0.632721	-0.00804588	0.55342	0.0857089	0.501806	-0.015539	0.610656	0.0516659	0.590674	-0.0188555	0.566692
0.0502493	0.633157	0.000991946	0.552531	0.0952673	0.499656	-0.0517962	0.611758	0.0504435	0.590243	-0.0163562	0.566328
0.040198	0.633593	0.00735073	0.551642	0.104348	0.497505	-0.0778444	0.612859	0.050836	0.589811	-0.0129608	0.565964
0.0252337	0.633207	0.00930496	0.551687	0.11166	0.497374	-0.0884122	0.612813	0.0463927	0.589581	-0.00942904	0.565431
0.00419855	0.632	0.00838536	0.552666	0.117418	0.499263	-0.0898773	0.611618	0.0429742	0.589552	-0.00444158	0.564727
-0.0155513	0.630792	0.0062803	0.553646	0.121304	0.501152	-0.0894713	0.610424	0.047077	0.589523	0.0010615	0.564023
-0.0242077	0.629584	0.00461672	0.554625	0.124212	0.50304	-0.0882519	0.609229	0.0368965	0.589495	0.00847617	0.56332
-0.0342813	0.628376	0.00545031	0.555605	0.126405	0.504929	-0.0848619	0.608035	0.0214977	0.589466	0.0180299	0.562616
-0.0370285	0.627168	0.0068163	0.556585	0.125805	0.506818	-0.0824457	0.606841	0.0123283	0.589438	0.0280382	0.561912
-0.0435466	0.625961	0.00878404	0.557564	0.121743	0.508706	-0.0821813	0.605646	0.0103212	0.589409	0.0385713	0.561209
-0.0519584	0.624753	0.0131306	0.558544	0.115932	0.510595	-0.0834657	0.604452	0.00710169	0.58938	0.0484328	0.560505
-0.0692824	0.623545	0.0169206	0.559523	0.110759	0.512483	-0.0827138	0.603258	0.000159058	0.589352	0.0564837	0.559801
-0.0749864	0.622337	0.0190989	0.560503	0.106434	0.514372	-0.080095	0.602063	-0.00196532	0.589323	0.0625567	0.559098
-0.077545	0.621129	0.0201761	0.561482	0.101152	0.516261	-0.0804561	0.600869	-0.00372934	0.589295	0.0661844	0.558394
-0.0747101	0.619921	0.0196981	0.562462	0.0957203	0.518149	-0.0795243	0.599674	-0.00187495	0.589266	0.0668404	0.55769
-0.0683243	0.618714	0.0173574	0.563442	0.0901755	0.520038	-0.0764919	0.59848	-0.0013679	0.589237	0.065319	0.556987
-0.0686123	0.617506	0.0157824	0.564421	0.0847701	0.521927	-0.0745973	0.597286	-0.00463971	0.589209	0.0619371	0.556283
-0.0676247	0.616298	0.0158881	0.565401	0.0792159	0.523815	-0.0737561	0.596091	-0.00757047	0.58918	0.0576187	0.555579
-0.0816336	0.61509	0.0172681	0.56638	0.0738295	0.525704	-0.0721483	0.594897	-0.00590133	0.589152	0.0528959	0.554876
-0.0909144	0.613882	0.0201745	0.56736	0.0680423	0.527592	-0.0687736	0.593703	-0.0033912	0.589123	0.0482467	0.554172
-0.0882319	0.612675	0.0246778	0.568339	0.0603432	0.529481	-0.0652435	0.592508	-0.00624922	0.589094	0.0434789	0.553468
-0.078656	0.611467	0.0306443	0.569319	0.0503677	0.53137	-0.0613954	0.591314	-0.00734207	0.589066	0.03931	0.552765
-0.0821633	0.610259	0.0362804	0.570299	0.0389288	0.533258	-0.0581079	0.590119	-0.00447523	0.589037	0.03506	0.552061
-0.0851793	0.609051	0.0404477	0.571278	0.0265849	0.535147	-0.0547541	0.588925	0.000509807	0.589009	0.0308525	0.551357
-0.0789519	0.607843	0.0440942	0.572258	0.0148678	0.537036	-0.0508805	0.587731	0.00368008	0.58898	0.0268493	0.550653
-0.107353	0.606635	0.0458542	0.573237	0.00344578	0.538924	-0.045915	0.586536	0.00156657	0.588951	0.023263	0.54995
-0.0799321	0.605428	0.046086	0.574217	-0.00573411	0.540813	-0.0397669	0.585342	0.00364874	0.588923	0.0196396	0.549246
0.00966918	0.60422	0.0459381	0.575196	-0.0130689	0.542701	-0.0332978	0.584148	0.00506888	0.588894	0.0162675	0.548542
0.155407	0.603012	0.0470844	0.576176	-0.0174766	0.54459	-0.0290058	0.582953	0.00419748	0.588866	0.0131908	0.547839
0.436552	0.601804	0.0490683	0.577156	-0.0220772	0.546479	-0.024483	0.581759	0.00448386	0.588837	0.0103374	0.547135
0.752744	0.600596	0.0521555	0.578135	-0.0277696	0.548367	-0.0178324	0.580564	0.00431859	0.588808	0.00728893	0.546431
0.917694	0.599389	0.056528	0.579115	-0.0347009	0.550256	-0.00997422	0.57937	0.00724464	0.58878	0.00446122	0.545728
0.769694	0.598181	0.0616765	0.580094	-0.0399197	0.552145	-0.0044292	0.578176	0.00948552	0.588751	0.00168472	0.545024
0.472452	0.596973	0.0665823	0.581074	-0.0409927	0.554033	-0.00103525	0.576981	0.0111609	0.588723	-0.000318591	0.54432
0.188291	0.595765	0.069282	0.582053	-0.0397009	0.555922	0.000101231	0.575787	0.00986256	0.588694	-0.00240551	0.543617
0.0607599	0.594557	0.0663479	0.583033	-0.0365089	0.55781	0.00639529	0.574593	0.00862749	0.588665	-0.00517925	0.542913
0.0220617	0.59335	0.0647889	0.584013	-0.0334989	0.559699	0.0161524	0.573398	0.00674897	0.588637	-0.00764579	0.542209
0.00337123	0.592142	0.0706635	0.584992	-0.0322387	0.561588	0.0245854	0.572204	0.00383217	0.588608	-0.00974928	0.541506
-0.00954575	0.590934	0.0790594	0.585972	-0.0335604	0.563476	0.0301019	0.571009	0.00449383	0.58858	-0.0118697	0.540802
-0.058895	0.589726	0.0881484	0.586951	-0.0354428	0.565365	0.0309088	0.569815	0.00615598	0.588551	-0.0135965	0.540098
-0.0751114	0.588518	0.0982287	0.587931	-0.0372285	0.567254	0.026409	0.568621	0.00209871	0.588522	-0.0146289	0.539395
-0.0745168	0.58731	0.10423	0.58891	-0.0390904	0.569142	0.0182278	0.567426	-0.00396451	0.588494	-0.0161506	0.538691
-0.0746996	0.586103	0.105548	0.58989	-0.0409334	0.571031	0.00864172	0.566232	-0.00210977	0.588465	-0.017486	0.537987
-0.0777577	0.584895	0.10654	0.59087	-0.0437246	0.572919	0.000532245	0.565038	-0.000509972	0.588436	-0.0185293	0.537284
-0.0763062	0.583687	0.109832	0.591849	-0.0455002	0.574808	-0.00218049	0.563843	-0.00881864	0.588408	-0.0195809	0.53658
-0.0810684	0.582479	0.115237	0.592829	-0.0450134	0.576697	-0.00479361	0.562649	-0.0146241	0.588379	-0.0204346	0.535876
-0.0806259	0.581271	0.125327	0.593808	-0.0432718	0.578585	-0.00812927	0.561454	-0.0182151	0.588351	-0.0212072	0.535172
-0.0826372	0.580064	0.137373	0.594788	-0.0414417	0.580474	-0.0106323	0.56026	-0.0172495	0.588322	-0.0218094	0.534469
-0.073958	0.578856	0.147841	0.595767	-0.0398319	0.582363	-0.0125914	0.559066	-0.0145416	0.588293	-0.0224933	0.533765
-0.0697832	0.577648	0.153717	0.596747	-0.0398218	0.584251	-0.0171426	0.557871	-0.0180557	0.588265	-0.0232616	0.533061
-0.0687418	0.57644	0.156133	0.597727	-0.0406648	0.58614	-0.0233938	0.556677	-0.0246068	0.588236	-0.0239347	0.532358
-0.0642422	0.575232	0.160157	0.598706	-0.0424087	0.588028	-0.0268066	0.555483	-0.0274161	0.588208	-0.0245292	0.531654
-0.0598531	0.574024	0.167609	0.599686	-0.0437129	0.589917	-0.0283519	0.554288	-0.0257678	0.588179	-0.0249706	0.53095
-0.0721287	0.572817	0.172142	0.600665	-0.0445905	0.591806	-0.0296857	0.553094	-0.0234841	0.58815	-0.0251247	0.530247
-0.0788905	0.571609	0.173256	0.601645	-0.044965	0.593694	-0.0298503	0.551899	-0.022858	0.588122	-0.0258142	0.529543
-0.0758747	0.570401	0.175409	0.602624	-0.0442676	0.595583	-0.027265	0.550705	-0.0271754	0.588093	-0.0264369	0.528839
-0.0899993	0.569193	0.179588	0.603604	-0.0411769	0.597471	-0.0213153	0.549511	-0.0289284	0.588065	-0.0261	0.528136
-0.0850883	0.567985	0.182354	0.604584	-0.0371452	0.59936	-0.0139651	0.548316	-0.0288619	0.588036	-0.026314	0.527432
-0.0634449	0.566778	0.184679	0.605563	-0.0334597	0.601249	-0.00473613	0.547122	-0.029466	0.588007	-0.0260952	0.526728
-0.0634788	0.56557	0.190988	0.606543	-0.0309551	0.603137	0.010175	0.545928	-0.0264815	0.587979	-0.0260419	0.526025
-0.063222	0.564362	0.195817	0.607522	-0.0290043	0.605026	0.0285552	0.544733	-0.0284119	0.58795	-0.0259455	0.525321
-0.0672437	0.563154	0.195418	0.608502	-0.0264423	0.606915	0.0482142	0.543539	-0.0320471	0.587922	-0.0253057	0.524617
-0.0659662	0.561946	0.195315	0.609481	-0.0230806	0.608803	0.0656428	0.542344	-0.0346905	0.587893	-0.0252005	0.523914
-0.0618117	0.560738	0.196591	0.610461	-0.0211569	0.610692	0.0791683	0.54115	-0.0334764	0.587864	-0.0249016	0.52321
-0.0646828	0.559531	0.197463	0.611441	-0.0180978	0.61258	0.088718	0.539956	-0.0295255	0.587836	-0.024442	0.522506
-0.0639613	0.558323	0.194552	0.61242	-0.0135099	0.614469	0.0992615	0.538761	-0.0246337	0.587807	-0.0245615	0.521803
-0.0498402	0.557115	0.190231	0.6134	-0.00754294	0.616358	0.109094	0.537567	-0.0258372	0.587779	-0.0250928	0.521099
-0.0377658	0.556851	0.185295	0.613486	-0.00127041	0.616997	0.104528	0.53705	-0.0296275	0.58777	-0.0248386	0.520896
-0.0381584	0.55753	0.176756	0.61268	0.00256691	0.616387	0.0831774	0.537211	-0.0377124	0.587781	-0.0249959	0.521195
-0.0541045	0.558209	0.165057	0.611873	0.00712963	0.615777	0.0549103	0.537372	-0.0404256	0.587792	-0.0254568	0.521493
-0.0555833	0.558889	0.150042	0.611067	0.0100816	0.615167	0.0280326	0.537533	-0.0359774	0.587803	-0.0255782	0.521792
-0.0440775	0.559568	0.138655	0.61026	0.012204	0.614558	0.00156777	0.537693	-0.0278714	0.587815	-0.0257	0.522091
-0.0371062	0.560247	0.132404	0.609454	0.0157955	0.613948	-0.0207057	0.537854	-0.0250318	0.587826	-0.0259322	0.522389
-0.0250858	0.560927	0.123973	0.608647	0.0213932	0.613338	-0.0383791	0.538015	-0.0273691	0.587837	-0.0260567	0.522688
-0.00711197	0.561606	0.111494	0.607841	0.0287882	0.612728	-0.0501183	0.538176	-0.0240475	0.587848	-0.0260443	0.522986
-0.010286	0.562285	0.0989536	0.607034	0.0358662	0.612118	-0.0545732	0.538337	-0.0164745	0.587859	-0.0260936	0.523285
0.000415235	0.562965	0.0898554	0.606228	0.040685	0.611508	-0.0610888	0.538498	-0.0139927	0.587871	-0.0265949	0.523583
0.00832986	0.563644	0.081282	0.605421	0.0422492	0.610898	-0.0700279	0.538658	-0.00741226	0.587882	-0.0267741	0.523882
0.0161002	0.564323	0.0682114	0.604615	0.0399994	0.610288	-0.0753152	0.538819	0.00461779	0.587893	-0.0271486	0.52418
0.0228921	0.565002	0.0535198	0.603808	0.0390739	0.609679	-0.0748049	0.53898	0.0217047	0.587904	-0.0272888	0.524479
0.0236036	0.565682	0.0387628	0.603002	0.0408086	0.609069	-0.0751386	0.539141	0.0322106	0.587915	-0.02668	0.524778
0.0377808	0.566361	0.0289323	0.602195	0.046879	0.608459	-0.0751008	0.539302	0.0291275	0.587927	-0.0265118	0.525076
0.0467736	0.56704	0.0244834	0.601389	0.0566267	0.607849	-0.0758668	0.539462	0.0319234	0.587938	-0.0265662	0.525375
0.0594051	0.56772	0.0204146	0.600582	0.0646198	0.607239	-0.0780109	0.539623	0.0473768	0.587949	-0.026534	0.525673
0.0596388	0.568399	0.0178673	0.599776	0.0656966	0.606629	-0.0797401	0.539784	0.0574859	0.58796	-0.02655	0.525972
0.0577499	0.569078	0.0134782	0.598969	0.058025	0.606019	-0.0837762	0.539945	0.0449995	0.587971	-0.0265748	0.52627
0.0511182	0.569758	0.00598745	0.598163	0.0439644	0.605409	-0.0977205	0.540106	0.0311771	0.587983	-0.0271698	0.526569
0.0375821	0.570437	0.00124959	0.597356	0.0285733	0.6048	-0.115791	0.540267	0.0263469	0.587994	-0.0285905	0.526867
0.0315779	0.571116	-0.00197441	0.59655	0.0171218	0.60419	-0.114234	0.540427	0.0246518	0.588005	-0.0242466	0.527166
0.0220522	0.571796	-0.00378399	0.595743	0.00699371	0.60358	-0.0831742	0.540588	0.0165471	0.588016	0.00858939	0.527465
0.0061818	0.572475	-0.00398831	0.594937	-0.00518012	0.60297	-0.00787402	0.540749	-0.00125735	0.588027	0.0941814	0.527763
0.000336773	0.573154	-0.00201865	0.59413	-0.0146547	0.60236	0.133095	0.54091	-0.0110915	0.588038	0.233316	0.528062
-0.0069357	0.573833	-0.000607717	0.593324	-0.0240724	0.60175	0.291176	0.541071	-0.0197949	0.58805	0.377316	0.52836
-0.0105904	0.574513	-0.00140807	0.592517	-0.0336607	0.60114	0.425625	0.541232	-0.027632	0.588061	0.4331	0.528659
-0.0132568	0.575192	-0.00499759	0.591711	-0.0430809	0.60053	0.483794	0.541392	-0.0353122	0.588072	0.356881	0.528957
-0.0247806	0.575871	-0.0110676	0.590904	-0.0494832	0.59992	0.353941	0.541553	-0.0413572	0.588083	0.205572	0.529256
-0.0324774	0.576551	-0.0159703	0.590097	-0.0513994	0.599311	0.128913	0.541714	-0.0475465	0.588094	0.0605335	0.529554
-0.0366834	0.57723	-0.0171685	0.589291	-0.0496396	0.598701	-0.0142841	0.541875	-0.0527864	0.588106	-0.0312671	0.529853
-0.0358453	0.577909	-0.0144275	0.588484	-0.0514975	0.598091	-0.040357	0.542036	-0.0519854	0.588117	-0.068109	0.530152
-0.0396438	0.578589	-0.0143045	0.587678	-0.0620526	0.597481	-0.0113369	0.542196	-0.0472743	0.588128	-0.0733314	0.53045
-0.0408968	0.579268	-0.0159536	0.586871	-0.0733916	0.596871	0.00552357	0.542357	-0.04587	0.588139	-0.0665209	0.530749
-0.0276988	0.579947	-0.0156571	0.586065	-0.0731404	0.596261	-0.00771506	0.542518	-0.0426323	0.58815	-0.0580843	0.531047
-0.0174689	0.580626	-0.0156217	0.585258	-0.0646525	0.595651	-0.040787	0.542679	-0.0496455	0.588162	-0.0523588	0.531346
-0.0249592	0.581306	-0.0171104	0.584452	-0.0605452	0.595041	-0.0499282	0.54284	-0.0534418	0.588173	-0.0496125	0.531644
-0.0313603	0.581985	-0.01611	0.583645	-0.0636588	0.594432	-0.0606274	0.543001	-0.0472984	0.588184	-0.0481323	0.531943
-0.0293849	0.582664	-0.0121107	0.582839	-0.0711268	0.593822	-0.0678682	0.543161	-0.0261535	0.588195	-0.0466824	0.532241
-0.0285138	0.583344	-0.0100621	0.582032	-0.0733538	0.593212	-0.068556	0.543322	-0.0047159	0.588206	-0.0458121	0.53254
-0.0296991	0.584023	-0.00982423	0.581226	-0.068785	0.592602	-0.06797	0.543483	-0.00681629	0.588218	-0.0439191	0.532839
-0.044555	0.584702	-0.00826693	0.580419	-0.0580051	0.591992	-0.0676652	0.543644	0.0235534	0.588229	-0.0426005	0.533137
-0.0475363	0.585382	-0.00502162	0.579613	-0.0481989	0.591382	-0.0694642	0.543805	0.136196	0.58824	-0.0408759	0.533436
-0.0464855	0.586061	-0.00527078	0.578806	-0.0411044	0.590772	-0.0700801	0.543966	0.269128	0.588251	-0.0386056	0.533734
-0.0367093	0.58674	-0.00822835	0.578	-0.0298837	0.590162	-0.0681175	0.544126	0.383074	0.588262	-0.0363671	0.534033
-0.0360124	0.58742	-0.0116716	0.577193	-0.0115743	0.589553	-0.0632413	0.544287	0.369427	0.588274	-0.0351333	0.534331
-0.0534846	0.588099	-0.0170065	0.576387	0.00921581	0.588943	-0.0572114	0.544448	0.200748	0.588285	-0.0332692	0.53463
-0.043082	0.588778	-0.0217938	0.57558	0.0277146	0.588333	-0.050405	0.544609	0.0194394	0.588296	-0.0318224	0.534928
-0.0300095	0.589457	-0.0198926	0.574774	0.0526766	0.587723	-0.0466226	0.54477	-0.0800578	0.588307	-0.0303579	0.535227
-0.033686	0.590137	-0.0121172	0.573967	0.0994391	0.587113	-0.0451785	0.54493	-0.0838415	0.588318	-0.028305	0.535526
-0.0380848	0.590816	-0.00744074	0.573161	0.16985	0.586503	-0.0432146	0.545091	-0.063546	0.588329	-0.0263116	0.535824
-0.044853	0.591495	-0.00921727	0.572354	0.238794	0.585893	-0.0389153	0.545252	-0.0521089	0.588341	-0.0238934	0.536123
-0.0387344	0.592175	-0.0136658	0.571548	0.269939	0.585283	-0.034321	0.545413	-0.0301625	0.588352	-0.0206882	0.536421
-0.0287597	0.592854	-0.0162479	0.570741	0.241505	0.584673	-0.030109	0.545574	-0.00870605	0.588363	-0.0170609	0.53672
-0.023379	0.593533	-0.0128861	0.569935	0.158437	0.584064	-0.0287254	0.545735	-0.0134598	0.588374	-0.0138552	0.537018
-0.0225627	0.594213	-0.0058657	0.569128	0.0463339	0.583454	-0.0288004	0.545895	-0.0311521	0.588385	-0.0112884	0.537317
-0.0226755	0.594892	-0.00167963	0.568322	-0.0587299	0.582844	-0.0276298	0.546056	-0.043232	0.588397	-0.0099336	0.537615
-0.0249614	0.595571	-0.00361796	0.567515	-0.131996	0.582234	-0.0232769	0.546217	-0.0470365	0.588408	-0.00892557	0.537914
-0.0223382	0.596251	-0.00766564	0.566709	-0.166501	0.581624	-0.0197193	0.546378	-0.0450394	0.588419	-0.00744724	0.538213
-0.0206463	0.59693	-0.0108331	0.565902	-0.174661	0.581014	-0.0205762	0.546539	-0.0448635	0.58843	-0.0042734	0.538511
-0.0144287	0.597609	-0.0126014	0.565096	-0.170613	0.580404	-0.0240717	0.5467	-0.0462956	0.588441	0.000844539	0.53881
-0.0216491	0.598288	-0.0137672	0.564289	-0.166247	0.579794	-0.0207538	0.54686	-0.0482018	0.588453	0.00922814	0.539108
-0.0420456	0.598968	-0.0145647	0.563483	-0.168201	0.579185	-0.0110502	0.547021	-0.0535787	0.588464	0.0202691	0.539407
-0.0368535	0.599647	-0.0119319	0.562676	-0.178609	0.578575	-0.00166945	0.547182	-0.0526177	0.588475	0.030773	0.539705
-0.0354542	0.600193	-0.00668884	0.562394	-0.191739	0.577847	0.00499584	0.547442	-0.0517641	0.58894	0.0394029	0.539891
-0.0308337	0.600606	-0.00470289	0.562636	-0.201284	0.577	0.00906566	0.5478	-0.0479741	0.58986	0.0449805	0.539965
-0.0298589	0.601019	-0.00766303	0.562879	-0.19842	0.576154	0.0123479	0.548159	-0.0440191	0.59078	0.0479162	0.540038
-0.030578	0.601431	-0.00995939	0.563121	-0.182665	0.575308	0.0176861	0.548518	-0.0401511	0.5917	0.0480433	0.540112
-0.0378149	0.601844	-0.0107501	0.563364	-0.157795	0.574462	0.0234118	0.548876	-0.0344955	0.59262	0.046161	0.540185
-0.0272007	0.602257	-0.0125959	0.563606	-0.128454	0.573616	0.0300245	0.549235	-0.0352897	0.59354	0.0430644	0.540259
-0.0281431	0.60267	-0.0183934	0.563848	-0.100168	0.57277	0.0385526	0.549593	-0.0410651	0.59446	0.0389094	0.540333
-0.0391687	0.603082	-0.0205808	0.564091	-0.0797956	0.571923	0.0461083	0.549952	-0.0440091	0.59538	0.0339532	0.540406
-0.0372612	0.603495	-0.0176477	0.564333	-0.0655479	0.571077	0.0483923	0.55031	-0.04416	0.5963	0.029238	0.54048
-0.0312129	0.603908	-0.0136627	0.564575	-0.0567054	0.570231	0.0457921	0.550669	-0.0418406	0.597219	0.0244917	0.540553
-0.0316375	0.604321	-0.0111618	0.564818	-0.0504209	0.569385	0.0416319	0.551028	-0.0399852	0.598139	0.0206992	0.540627
-0.0321809	0.604733	-0.0133488	0.56506	-0.0449241	0.568539	0.037142	0.551386	-0.0423741	0.599059	0.016972	0.5407
-0.0399985	0.605146	-0.0179149	0.565303	-0.0355373	0.567693	0.0310321	0.551745	-0.0440087	0.599979	0.013352	0.540774
-0.033919	0.605559	-0.0191218	0.565545	-0.0384109	0.566846	0.024393	0.552103	-0.0354892	0.600899	0.00972188	0.540847
-0.0355228	0.605972	-0.0161084	0.565787	-0.0351554	0.566	0.0193493	0.552462	-0.0362932	0.601819	0.00603492	0.540921
-0.0297854	0.606384	-0.00993712	0.56603	-0.0299682	0.565154	0.0141545	0.552821	-0.0416621	0.602739	0.00235939	0.540994
-0.00861716	0.606797	-0.00686086	0.566272	-0.0291567	0.564308	0.0104347	0.553179	-0.0397057	0.603659	4.86401e-05	0.541068
0.00438338	0.60721	-0.0103244	0.566515	-0.0287089	0.563462	0.00875648	0.553538	-0.0362573	0.604579	-0.00247146	0.541141
0.00451578	0.607623	-0.015751	0.566757	-0.029617	0.562616	0.00623071	0.553896	-0.0301516	0.605498	-0.00634375	0.541215
0.0261185	0.608035	-0.0199947	0.566999	-0.0288128	0.561769	0.000519591	0.554255	-0.0189752	0.606418	-0.00968328	0.541288
0.0330882	0.608448	-0.0197649	0.567242	-0.0255081	0.560923	-0.00618503	0.554614	-0.0108039	0.607338	-0.0129616	0.541362
0.0361952	0.608861	-0.0189832	0.567484	-0.0192671	0.560077	-0.00953415	0.554972	-0.00649324	0.608258	-0.0155798	0.541435
0.0522775	0.609274	-0.01834	0.567726	-0.0132773	0.559231	-0.00937629	0.555331	-0.00999464	0.609178	-0.0180914	0.541509
0.0548192	0.609687	-0.0177936	0.567969	-0.00755118	0.558385	-0.0104566	0.555689	-0.0132216	0.610098	-0.0203508	0.541582
0.0541529	0.610099	-0.0182507	0.568211	-0.00319209	0.557539	-0.0161067	0.556048	0.00160651	0.611018	-0.0219431	0.541656
0.0672136	0.610512	-0.0176408	0.568454	4.01005e-05	0.556692	-0.0216328	0.556407	0.0102656	0.611938	-0.0235309	0.541729
0.0605	0.610925	-0.016195	0.568696	0.00254874	0.555846	-0.022375	0.556765	0.0128189	0.612858	-0.0247208	0.541803
0.0363225	0.611338	-0.01751	0.568938	0.00607849	0.555	-0.0170944	0.557124	0.0212163	0.613777	-0.0257611	0.541876
0.0378335	0.61175	-0.0211013	0.569181	0.00967456	0.554154	-0.00521413	0.557482	0.0249581	0.614697	-0.0268101	0.54195
0.0329627	0.612163	-0.0234778	0.569423	0.0146752	0.553308	0.0122104	0.557841	0.0338202	0.615617	-0.0279427	0.542023
0.00932589	0.612576	-0.0243129	0.569666	0.019199	0.552462	0.0234744	0.558199	0.0397465	0.616537	-0.0292742	0.542097
-0.00866297	0.612989	-0.0241044	0.569908	0.0238761	0.551615	0.031546	0.558558	0.0454682	0.617457	-0.0304717	0.54217
-0.0192342	0.613401	-0.0263914	0.57015	0.0277443	0.550769	0.0440782	0.558917	0.0535788	0.618377	-0.0315183	0.542244
-0.0308596	0.613814	-0.0296235	0.570393	0.0317247	0.549923	0.0627488	0.559275	0.0694657	0.619297	-0.0324479	0.542317
-0.0385488	0.614227	-0.0292722	0.570635	0.0363821	0.549077	0.0872023	0.559634	0.0852651	0.620217	-0.0335023	0.542391
-0.0371579	0.61464	-0.0274083	0.570877	0.0409039	0.548231	0.102553	0.559992	0.0820255	0.621137	-0.0343433	0.542464
-0.0468361	0.615052	-0.0271101	0.57112	0.0462946	0.547385	0.104749	0.560351	0.0741086	0.622057	-0.0351006	0.542538
-0.056598	0.615465	-0.0247611	0.571362	0.0517718	0.546538	0.0936184	0.56071	0.0733243	0.622976	-0.0357878	0.542612
-0.0523291	0.615878	-0.0210335	0.571605	0.0584672	0.545692	0.0692766	0.561068	0.0734608	0.623896	-0.0363347	0.542685
-0.065481	0.616291	-0.0194979	0.571847	0.0651776	0.544846	0.0414777	0.561427	0.0719098	0.624816	-0.0363216	0.542759
-0.074883	0.616703	-0.0210325	0.572089	0.0714834	0.544	0.0109671	0.561785	0.0702039	0.625736	-0.0360198	0.542832
-0.0743368	0.617116	-0.0256063	0.572332	0.0762939	0.543154	-0.0177765	0.562144	0.0692824	0.626656	-0.0355069	0.542906
-0.0732958	0.617529	-0.0296737	0.572574	0.0792569	0.542308	-0.0361359	0.562503	0.0657145	0.627576	-0.0348281	0.542979
-0.0743674	0.617942	-0.0301755	0.572817	0.080917	0.541461	-0.0506888	0.562861	0.0587235	0.628496	-0.0343581	0.543053
-0.0760858	0.618354	-0.0265663	0.573059	0.0817465	0.540615	-0.066782	0.56322	0.0518566	0.629416	-0.0336003	0.543126
-0.0817115	0.618767	-0.0236675	0.573301	0.0843162	0.539769	-0.0781513	0.563578	0.0460962	0.630336	-0.0336522	0.5432
-0.0730546	0.61918	-0.0236093	0.573544	0.0903908	0.538923	-0.0867814	0.563937	0.0388876	0.631255	-0.0334962	0.543273
-0.0662651	0.619593	-0.0238604	0.573786	0.0977362	0.538077	-0.0933213	0.564296	0.0370666	0.632175	-0.0334184	0.543347
-0.0645782	0.620005	-0.0270375	0.574028	0.103319	0.537231	-0.0899408	0.564654	0.0321388	0.633095	-0.0334863	0.54342
-0.0817589	0.620418	-0.0325068	0.574271	0.105319	0.536384	-0.0787047	0.565013	0.022942	0.634015	-0.0334007	0.543494
-0.102448	0.620831	-0.0372708	0.574513	0.103019	0.535538	-0.0700149	0.565371	0.0127616	0.634935	-0.0335311	0.543567
-0.0905414	0.621244	-0.0379202	0.574756	0.0990714	0.534692	-0.0739265	0.56573	0.00716382	0.635855	-0.0331894	0.543641
-0.0294578	0.621656	-0.0324514	0.574998	0.0942026	0.533846	-0.0812121	0.566088	-0.00253379	0.636775	-0.0334422	0.543714
0.0617591	0.622069	-0.024625	0.57524	0.0900971	0.533	-0.0907843	0.566447	-0.0125066	0.637695	-0.0350385	0.543788
0.301578	0.622482	-0.0219112	0.575483	0.0858348	0.532154	-0.0992485	0.566806	-0.021519	0.638615	-0.0327839	0.543861
0.643333	0.622895	-0.0224941	0.575725	0.0821618	0.531307	-0.103088	0.567164	-0.0168138	0.639534	-0.00768502	0.543935
0.911319	0.623307	-0.0224609	0.575968	0.0772814	0.530461	-0.114936	0.567523	-0.0193498	0.640454	0.0660588	0.544008
0.941009	0.62372	-0.0238766	0.57621	0.0709639	0.529615	-0.131501	0.567881	-0.032163	0.641374	0.197481	0.544082
0.715796	0.624133	-0.0241296	0.576452	0.0624363	0.528769	-0.131	0.56824	-0.0369141	0.642294	0.349195	0.544155
0.377395	0.624546	-0.0230659	0.576695	0.0518657	0.527923	-0.0932149	0.568599	-0.0342002	0.643214	0.429542	0.544229
0.129199	0.624959	-0.0248458	0.576937	0.0399488	0.527077	-0.0154897	0.568957	-0.0399436	0.644134	0.377775	0.544302
0.0647016	0.625371	-0.0266803	0.577179	0.0288771	0.52623	0.11544	0.569316	-0.050663	0.645054	0.234791	0.544376
0.0358184	0.625784	-0.0273814	0.577422	0.0200437	0.525384	0.274207	0.569674	-0.0613111	0.645974	0.08356	0.544449
0.00199858	0.626197	-0.0288332	0.577664	0.0120678	0.524538	0.428725	0.570033	-0.0619539	0.646894	-0.0203352	0.544523
-0.0315837	0.626246	-0.0281262	0.578171	0.00477519	0.524988	0.489964	0.570255	-0.0607634	0.64801	-0.0666868	0.544551
-0.0468976	0.625932	-0.0264185	0.578943	-0.00180422	0.526733	0.336361	0.57034	-0.06407	0.649322	-0.0764418	0.544535
-0.0708939	0.625618	-0.026973	0.579714	-0.00699936	0.528478	0.0938086	0.570426	-0.0709117	0.650634	-0.0713622	0.544518
-0.0824863	0.625304	-0.0298766	0.580486	-0.00905408	0.530223	-0.0524468	0.570511	-0.0682492	0.651946	-0.0631054	0.544502
-0.0785936	0.62499	-0.0321378	0.581257	-0.00920438	0.531968	-0.0740836	0.570597	-0.0641377	0.653258	-0.0571751	0.544485
-0.0824206	0.624676	-0.0316369	0.582029	-0.00956561	0.533713	-0.0274785	0.570682	-0.0628207	0.65457	-0.0541203	0.544468
-0.081235	0.624362	-0.030048	0.5828	-0.0115169	0.535459	0.000833603	0.570767	-0.0598099	0.655883	-0.0527714	0.544452
-0.0777111	0.624048	-0.0287378	0.583572	-0.0152161	0.537204	-0.0151442	0.570853	-0.060248	0.657195	-0.051328	0.544435
-0.0751326	0.623734	-0.0324129	0.584343	-0.0203419	0.538949	-0.0500587	0.570938	-0.0601553	0.658507	-0.049747	0.544419
-0.0726849	0.62342	-0.0372241	0.585115	-0.0250339	0.540694	-0.0567725	0.571024	-0.0575609	0.659819	-0.047651	0.544402
-0.0757613	0.623106	-0.0360725	0.585886	-0.0283744	0.542439	-0.061416	0.571109	-0.0606456	0.661131	-0.0466441	0.544385
-0.0767438	0.622792	-0.0299815	0.586658	-0.0307834	0.544185	-0.0700659	0.571194	-0.0624638	0.662443	-0.0475644	0.544369
-0.0757013	0.622478	-0.0240513	0.587429	-0.0327441	0.54593	-0.0741024	0.57128	-0.0562559	0.663756	-0.0497113	0.544352
-0.0833693	0.622164	-0.0208261	0.588201	-0.0352477	0.547675	-0.0742372	0.571365	-0.0514836	0.665068	-0.0518944	0.544336
-0.0760761	0.62185	-0.022737	0.588972	-0.0386841	0.54942	-0.0681213	0.571451	-0.0522218	0.66638	-0.0538886	0.544319
-0.0657071	0.621536	-0.0253357	0.589744	-0.0423173	0.551165	-0.0628511	0.571536	-0.0525738	0.667692	-0.0544395	0.544302
-0.0696009	0.621222	-0.0246851	0.590515	-0.0452952	0.55291	-0.0600983	0.571621	-0.0508334	0.669004	-0.0520897	0.544286
-0.0778745	0.620908	-0.0238561	0.591287	-0.0460584	0.554656	-0.0576813	0.571707	-0.0592958	0.670316	-0.0462601	0.544269
-0.0851465	0.620594	-0.0235542	0.592058	-0.0451074	0.556401	-0.0542597	0.571792	-0.0735844	0.671629	-0.0388056	0.544253
-0.0781828	0.62028	-0.0246076	0.59283	-0.0420142	0.558146	-0.053111	0.571878	-0.0893193	0.672941	-0.0323408	0.544236
-0.0720725	0.619966	-0.0273402	0.593601	-0.0374342	0.559891	-0.0541028	0.571963	-0.103185	0.674253	-0.0286868	0.544219
-0.060841	0.619652	-0.0296347	0.594373	-0.0329534	0.561636	-0.0559012	0.572048	-0.111823	0.675565	-0.0273962	0.544203
-0.060778	0.619338	-0.0279337	0.595144	-0.0297237	0.563381	-0.0520519	0.572134	-0.1231	0.676877	-0.0265419	0.544186
-0.0722518	0.619024	-0.0253503	0.595916	-0.0277814	0.565127	-0.043251	0.572219	-0.139163	0.678189	-0.0252008	0.54417
-0.0653547	0.61871	-0.0257514	0.596687	-0.0259885	0.566872	-0.0355201	0.572305	-0.149786	0.679502	-0.0227547	0.544153
-0.0582625	0.618396	-0.0317584	0.597459	-0.025422	0.568617	-0.0311718	0.57239	-0.151571	0.680814	-0.0192504	0.544137
-0.0655759	0.618082	-0.0370511	0.59823	-0.0273381	0.570362	-0.028845	0.572475	-0.149907	0.682126	-0.0141543	0.54412
-0.0574336	0.617768	-0.0343531	0.599002	-0.0295542	0.572107	-0.0289884	0.572561	-0.153731	0.683438	-0.00842691	0.544103
-0.044811	0.617454	-0.0253166	0.599773	-0.0313385	0.573853	-0.0302219	0.572646	-0.152127	0.68475	-0.00221237	0.544087
-0.0436768	0.61714	-0.0213364	0.600545	-0.0312157	0.575598	-0.0271938	0.572732	-0.130778	0.686062	0.00388376	0.54407
-0.0425491	0.616826	-0.0237008	0.601316	-0.0300678	0.577343	-0.019648	0.572817	-0.102459	0.687374	0.0110401	0.544054
-0.0448233	0.616512	-0.0265285	0.602088	-0.0270302	0.579088	-0.0117955	0.572903	-0.0762843	0.688687	0.0179197	0.544037
-0.0296921	0.616198	-0.0272197	0.602859	-0.0247958	0.580833	-0.00678208	0.572988	-0.0587274	0.689999	0.0240651	0.54402
-0.0298317	0.615884	-0.0287164	0.603631	-0.0236124	0.582578	-0.00384288	0.573073	-0.0435734	0.691311	0.0286513	0.544004
-0.0240468	0.61557	-0.0296621	0.604402	-0.0221338	0.584324	0.000583996	0.573159	-0.0381797	0.692623	0.0321733	0.543987
-0.0221121	0.615256	-0.0326045	0.605174	-0.019916	0.586069	0.00628248	0.573244	-0.0403873	0.693935	0.0331894	0.543971
-0.0122596	0.614942	-0.0361244	0.605945	-0.0164028	0.587814	0.0128862	0.57333	-0.0381321	0.695247	0.0320955	0.543954
0.000374582	0.614628	-0.0346125	0.606717	-0.013128	0.589559	0.01657	0.573415	-0.00579311	0.69656	0.0292567	0.543937
0.00883559	0.614315	-0.0278011	0.607488	-0.0107503	0.591304	0.0191047	0.5735	0.119429	0.697872	0.0250322	0.543921
0.0116458	0.614001	-0.0231502	0.60826	-0.00818467	0.593049	0.020172	0.573586	0.3067	0.699184	0.0202621	0.543904
0.0291191	0.613687	-0.0247588	0.609031	-0.00845228	0.594795	0.0221066	0.573671	0.479245	0.700496	0.0155796	0.543888
0.0446611	0.613373	-0.0302035	0.609803	-0.00969354	0.59654	0.0270986	0.573757	0.552099	0.701808	0.0111841	0.543871
0.0534878	0.613059	-0.0313974	0.610574	-0.00899669	0.598285	0.035563	0.573842	0.414974	0.70312	0.00759443	0.543854
0.0660939	0.612745	-0.0275659	0.611346	-0.00580401	0.60003	0.0443815	0.573927	0.213623	0.704433	0.00474696	0.543838
0.0744552	0.612431	-0.0236223	0.612117	-0.000425125	0.601775	0.0513992	0.574013	0.0893942	0.705745	0.0024524	0.543821
0.0882517	0.612117	-0.0257534	0.612889	0.00380473	0.603521	0.0532892	0.574098	0.043184	0.707057	0.000733745	0.543805
0.0793408	0.611803	-0.031746	0.61366	0.00781189	0.605266	0.0510434	0.574184	0.0374033	0.708369	-8.42185e-05	0.543788
0.0710864	0.611489	-0.0361368	0.614432	0.0142957	0.607011	0.046932	0.574269	0.0237949	0.709681	-0.00113185	0.543771
0.0680989	0.611175	-0.0363802	0.615203	0.0225311	0.608756	0.0427841	0.574354	0.0188288	0.710993	-0.00228185	0.543755
0.0589094	0.610861	-0.0327391	0.615975	0.0304865	0.610501	0.0372612	0.57444	0.0167983	0.712306	-0.00339059	0.543738
0.0308947	0.610547	-0.0294857	0.616746	0.0357006	0.612246	0.0310994	0.574525	-0.00119095	0.713618	-0.00498391	0.543722
0.0201714	0.610233	-0.031114	0.617518	0.0380354	0.613992	0.027184	0.574611	-0.0204655	0.71493	-0.00653333	0.543705
0.0214716	0.609919	-0.0320587	0.618289	0.0384184	0.615737	0.0251114	0.574696	-0.034999	0.716242	-0.00915832	0.543688
0.00934872	0.609605	-0.0276657	0.619061	0.0395454	0.617482	0.021552	0.574781	-0.0386759	0.717554	-0.0111244	0.543672
0.00104221	0.609291	-0.022486	0.619832	0.0403979	0.619227	0.0163167	0.574867	-0.0382364	0.718866	-0.013699	0.543655
0.00105815	0.608977	-0.0232492	0.620604	0.0403851	0.620972	0.0110945	0.574952	-0.0324727	0.720179	-0.0169803	0.543639
-0.0144961	0.608663	-0.0288776	0.621375	0.0365843	0.622717	0.00811086	0.575038	-0.0275802	0.721491	-0.0196959	0.543622
-0.0184699	0.608349	-0.0360757	0.622147	0.0313961	0.624463	0.00574687	0.575123	-0.031014	0.722803	-0.022634	0.543605
-0.0115493	0.608035	-0.0402025	0.622918	0.0292878	0.626208	0.00136275	0.575208	-0.032228	0.724115	-0.0253803	0.543589
-0.0188726	0.607721	-0.037908	0.62369	0.0316898	0.627953	-0.00573435	0.575294	-0.0305717	0.725427	-0.0277364	0.543572
-0.0382585	0.607407	-0.0335884	0.624461	0.0375253	0.629698	-0.0116541	0.575379	-0.0281607	0.726739	-0.0297083	0.543556
-0.032437	0.607093	-0.0294326	0.625233	0.0428177	0.631443	-0.014632	0.575465	-0.0299387	0.728052	-0.0320045	0.543539
-0.0213879	0.606779	-0.0286007	0.626004	0.0450924	0.633188	-0.0158081	0.57555	-0.030482	0.729364	-0.0336291	0.543522
-0.0214863	0.606465	-0.0326185	0.626776	0.0425287	0.634934	-0.0131268	0.575635	-0.0269372	0.730676	-0.0352887	0.543506
-0.0210135	0.606566	-0.0345918	0.626811	0.0324864	0.635317	-0.0061721	0.575582	-0.0219461	0.731268	-0.0361517	0.543651
-0.0250814	0.607081	-0.0344818	0.626111	0.0148123	0.63434	0.00164901	0.575389	-0.0171029	0.731139	-0.0378296	0.543957
-0.0200745	0.607597	-0.0328601	0.62541	-0.00318628	0.633362	0.0140621	0.575196	-0.0167887	0.731011	-0.0403856	0.544263
-0.0100969	0.608113	-0.02842	0.62471	-0.0147239	0.632384	0.0292628	0.575003	-0.0173076	0.730883	-0.0337363	0.544569
-0.0165801	0.608629	-0.0230175	0.624009	-0.0185671	0.631407	0.0420084	0.57481	-0.012831	0.730754	0.00442858	0.544875
-0.027499	0.609144	-0.0220548	0.623309	-0.0221864	0.630429	0.0533454	0.574617	-0.00816547	0.730626	0.0950015	0.545181
-0.0487691	0.60966	-0.023041	0.622609	-0.02701	0.629451	0.0643475	0.574424	-0.00754809	0.730497	0.234266	0.545487
-0.0277691	0.610176	-0.0182495	0.621908	-0.0312777	0.628474	0.0810524	0.574231	-0.00864113	0.730369	0.365808	0.545793
-0.00915563	0.610692	-0.0100856	0.621208	-0.031662	0.627496	0.102936	0.574038	-0.00745448	0.730241	0.400447	0.546099
-0.0163787	0.611207	-0.00785999	0.620507	-0.0316211	0.626518	0.116931	0.573845	-0.00408951	0.730112	0.311842	0.546405
-0.0283552	0.611723	-0.00807891	0.619807	-0.0325771	0.625541	0.115783	0.573652	1.1631e-05	0.729984	0.162262	0.546711
-0.033043	0.612239	-0.0035645	0.619106	-0.0359286	0.624563	0.09895	0.573459	0.000632587	0.729855	0.0271516	0.547017
-0.0284769	0.612754	0.00138078	0.618406	-0.0385446	0.623585	0.0687034	0.573266	-0.000198256	0.729727	-0.0539302	0.547323
-0.0260194	0.61327	0.00412624	0.617706	-0.0399295	0.622608	0.0345743	0.573073	0.00269465	0.729599	-0.0848172	0.547629
-0.0309949	0.613786	0.00895646	0.617005	-0.0454559	0.62163	0.00646323	0.57288	0.00666173	0.72947	-0.0880027	0.547935
-0.026057	0.614302	0.0158244	0.616305	-0.0567391	0.620652	-0.020588	0.572687	0.00748616	0.729342	-0.0810745	0.548241
-0.0269011	0.614817	0.0232678	0.615604	-0.0638484	0.619674	-0.0447211	0.572494	0.00964986	0.729213	-0.0725434	0.548547
-0.0275446	0.615333	0.0287708	0.614904	-0.0601916	0.618697	-0.0574546	0.572301	0.0157654	0.729085	-0.0664642	0.548854
-0.0212792	0.615849	0.0283333	0.614203	-0.0501033	0.617719	-0.0576311	0.572108	0.0226915	0.728957	-0.0629359	0.54916
-0.0232731	0.616365	0.0235325	0.613503	-0.0421746	0.616741	-0.0620524	0.571915	0.0258753	0.728828	-0.0607598	0.549466
-0.0316403	0.61688	0.0233025	0.612802	-0.0382632	0.615764	-0.0699443	0.571722	0.0270594	0.7287	-0.0598895	0.549772
-0.0261076	0.617396	0.028129	0.612102	-0.0359337	0.614786	-0.0815959	0.571529	0.0347136	0.728571	-0.0589286	0.550078
-0.0246234	0.617912	0.0341679	0.611402	-0.034795	0.613808	-0.0824646	0.571336	0.0450537	0.728443	-0.0577776	0.550384
-0.0185601	0.618428	0.0370664	0.610701	-0.0319487	0.612831	-0.0763829	0.571143	0.0558013	0.728315	-0.056945	0.55069
-0.0205407	0.618943	0.0345614	0.610001	-0.0232141	0.611853	-0.0822375	0.57095	0.0648048	0.728186	-0.0558938	0.550996
-0.0206567	0.619459	0.0298372	0.6093	-0.000844608	0.610875	-0.0961351	0.570757	0.0706727	0.728058	-0.0546409	0.551302
-0.00861579	0.619975	0.0273204	0.6086	0.0355629	0.609898	-0.0917317	0.570564	0.0796554	0.727929	-0.053206	0.551608
-0.0167074	0.620491	0.0190328	0.607899	0.0760193	0.60892	-0.0757631	0.570372	0.0837294	0.727801	-0.0516263	0.551914
-0.0313089	0.621006	0.00970068	0.607199	0.112576	0.607942	-0.0766353	0.570179	0.0860866	0.727673	-0.0501177	0.55222
-0.0299129	0.621522	0.00704106	0.606499	0.151341	0.606965	-0.0903584	0.569986	0.0872833	0.727544	-0.0476759	0.552526
-0.019226	0.622038	0.00525774	0.605798	0.204323	0.605987	-0.106321	0.569793	0.0888552	0.727416	-0.0461279	0.552832
-0.0307274	0.622554	0.00229106	0.605098	0.273783	0.605009	-0.117809	0.5696	0.0934574	0.727288	-0.0435671	0.553138
-0.0421232	0.623069	-0.00140415	0.604397	0.341747	0.604032	-0.103166	0.569407	0.0995095	0.727159	-0.0417558	0.553444
-0.033183	0.623585	-0.00654611	0.603697	0.372892	0.603054	-0.0444082	0.569214	0.102122	0.727031	-0.0394664	0.55375
-0.0326451	0.624101	-0.0103396	0.602996	0.335981	0.602076	0.0699838	0.569021	0.100447	0.726902	-0.0363255	0.554056
-0.0302008	0.624616	-0.0161585	0.602296	0.232105	0.601099	0.23047	0.568828	0.0937661	0.726774	-0.0326922	0.554362
-0.031553	0.625132	-0.0221415	0.601596	0.0958403	0.600121	0.394579	0.568635	0.0850189	0.726646	-0.0284628	0.554669
-0.0395877	0.625648	-0.0254242	0.600895	-0.0273906	0.599143	0.511454	0.568442	0.0782714	0.726517	-0.0241786	0.554975
-0.0392283	0.626164	-0.0289943	0.600195	-0.110252	0.598165	0.434635	0.568249	0.0775115	0.726389	-0.0204956	0.555281
-0.0380853	0.626679	-0.0339647	0.599494	-0.152954	0.597188	0.191449	0.568056	0.0754883	0.72626	-0.0173135	0.555587
-0.0326143	0.627195	-0.0384777	0.598794	-0.169657	0.59621	-0.00654807	0.567863	0.0642022	0.726132	-0.0138038	0.555893
-0.0357906	0.627711	-0.0418219	0.598093	-0.173181	0.595232	-0.0766765	0.56767	0.0571469	0.726004	-0.00875259	0.556199
-0.0345347	0.628227	-0.0452709	0.597393	-0.174619	0.594255	-0.0578443	0.567477	0.0551001	0.725875	-0.00232945	0.556505
-0.0345706	0.628742	-0.0500538	0.596692	-0.178088	0.593277	-0.0336464	0.567284	0.0505498	0.725747	0.00354213	0.556811
-0.0378807	0.629258	-0.0525111	0.595992	-0.182039	0.592299	-0.0373238	0.567091	0.0401843	0.725618	0.0112947	0.557117
-0.0392293	0.629774	-0.0505933	0.595292	-0.181139	0.591322	-0.062727	0.566898	0.0275283	0.72549	0.0171247	0.557423
-0.0390132	0.63029	-0.0486408	0.594591	-0.169712	0.590344	-0.0794362	0.566705	0.0153264	0.725362	0.0219482	0.557729
-0.035396	0.630805	-0.0445475	0.593891	-0.147348	0.589366	-0.0801355	0.566512	0.0120087	0.725233	0.0249066	0.558035
-0.0335396	0.631321	-0.0380995	0.59319	-0.118849	0.588389	-0.0819853	0.566319	0.0103713	0.725105	0.0249143	0.558341
-0.0411871	0.631837	-0.0383467	0.59249	-0.0846262	0.587411	-0.0833055	0.566126	0.00330634	0.724976	0.0227553	0.558647
-0.0340856	0.632353	-0.0424068	0.591789	-0.0523583	0.586433	-0.0847278	0.565933	-0.000194766	0.724848	0.0188466	0.558953
-0.0139121	0.632868	-0.0453873	0.591089	-0.0290559	0.585456	-0.0826805	0.56574	0.000318402	0.72472	0.0137127	0.559259
-0.00891857	0.633384	-0.0461273	0.590389	-0.0178476	0.584478	-0.078554	0.565547	-0.00605478	0.724591	0.00897754	0.559565
0.00528412	0.6339	-0.0459482	0.589688	-0.0119497	0.5835	-0.0741678	0.565354	-0.0138594	0.724463	0.00452608	0.559871
0.0111547	0.634416	-0.0462611	0.588988	-0.0279511	0.582523	-0.0724399	0.565161	-0.0165725	0.724334	0.00110544	0.560178
0.0269571	0.634931	-0.0475963	0.588287	-0.0186967	0.581545	-0.0713668	0.564968	-0.0208657	0.724206	-0.000831482	0.560484
0.0398346	0.635447	-0.0486087	0.587587	-0.00726765	0.580567	-0.0667761	0.564775	-0.0243073	0.724078	-0.00377029	0.56079
0.0450608	0.635963	-0.0490232	0.586886	-0.00203375	0.579589	-0.0602932	0.564582	-0.0203406	0.723949	-0.00624095	0.561096
0.0332087	0.636479	-0.0492478	0.586186	0.00172013	0.578612	-0.0548688	0.56439	-0.0169034	0.723821	-0.0089372	0.561402
0.0419214	0.636994	-0.0492026	0.585486	0.00321296	0.577634	-0.0518059	0.564197	-0.0197114	0.723692	-0.0115842	0.561708
0.0383895	0.63751	-0.0517975	0.584785	0.0045829	0.576656	-0.0497434	0.564004	-0.0150508	0.723564	-0.0145621	0.562014
0.0436104	0.638026	-0.0527981	0.584085	0.00519377	0.575679	-0.045582	0.563811	-0.0119951	0.723436	-0.0166714	0.56232
0.0426815	0.638541	-0.0485731	0.583384	0.00784305	0.574701	-0.0420694	0.563618	-0.0194533	0.723307	-0.0190187	0.562626
0.0264197	0.639057	-0.0399462	0.582684	0.0101198	0.573723	-0.0406526	0.563425	-0.0251821	0.723179	-0.0209905	0.562932
0.02059	0.638727	-0.0284978	0.582267	0.0121518	0.573027	-0.0384461	0.563087	-0.0260591	0.721894	-0.0232243	0.563638
0.0144419	0.637551	-0.0254249	0.582134	0.0137627	0.572612	-0.0343268	0.562606	-0.0224654	0.719452	-0.0250143	0.564743
-0.0117496	0.636375	-0.0386285	0.582	0.0158069	0.572197	-0.0302882	0.562124	-0.0201436	0.717011	-0.0271286	0.565848
-0.0382799	0.635199	-0.0590273	0.581867	0.0174169	0.571783	-0.0259497	0.561642	-0.0141373	0.714569	-0.0308366	0.566953
-0.035432	0.634023	-0.0735128	0.581734	0.0193562	0.571368	-0.0215298	0.561161	-0.0110078	0.712128	-0.0312594	0.568058
-0.0374249	0.632846	-0.0738138	0.5816	0.0193737	0.570953	-0.0212449	0.560679	-0.0137918	0.709686	-0.010844	0.569163
-0.0521239	0.63167	-0.0566724	0.581467	0.0182458	0.570538	-0.0222396	0.560197	-0.0107706	0.707245	0.0542706	0.570268
-0.0691941	0.630494	-0.0184197	0.581334	0.016576	0.570123	-0.0223733	0.559715	-0.011869	0.704803	0.172006	0.571373
-0.0844161	0.629318	0.0352085	0.581201	0.0164343	0.569708	-0.0203301	0.559234	-0.0115842	0.702362	0.308273	0.572479
-0.0828546	0.628142	0.0856832	0.581067	0.0193726	0.569294	-0.016304	0.558752	-0.0114588	0.69992	0.379997	0.573584
-0.0851728	0.626966	0.109793	0.580934	0.0241376	0.568879	-0.0108509	0.55827	-0.0121556	0.697479	0.333152	0.574689
-0.0928738	0.62579	0.0987759	0.580801	0.0296698	0.568464	-0.0034732	0.557789	-0.010783	0.695037	0.204035	0.575794
-0.0856424	0.624614	0.0546333	0.580667	0.0346176	0.568049	0.00468487	0.557307	-0.00352296	0.692596	0.0664715	0.576899
-0.0740394	0.623438	-0.0114124	0.580534	0.0378151	0.567634	0.0121578	0.556825	-0.000980116	0.690154	-0.0280364	0.578004
-0.0764375	0.622261	-0.0936599	0.580401	0.0414394	0.567219	0.0191202	0.556343	-0.00424699	0.687713	-0.0712874	0.579109
-0.0803878	0.621085	-0.183539	0.580267	0.0473973	0.566805	0.0269415	0.555862	-0.00683417	0.685271	-0.0816726	0.580215
-0.0848561	0.619909	-0.256271	0.580134	0.0552957	0.56639	0.0368612	0.55538	-0.00777899	0.68283	-0.0779045	0.58132
-0.086785	0.618733	-0.299742	0.580001	0.0640781	0.565975	0.0452696	0.554898	-0.0038511	0.680388	-0.0704697	0.582425
-0.093741	0.617557	-0.316636	0.579868	0.0732855	0.56556	0.0478786	0.554417	-0.00361333	0.677947	-0.0641779	0.58353
-0.084064	0.616381	-0.306048	0.579734	0.0818307	0.565145	0.0457191	0.553935	-0.00593576	0.675505	-0.0606665	0.584635
-0.0883529	0.615205	-0.271721	0.579601	0.0892718	0.56473	0.0429559	0.553453	-0.00891841	0.673064	-0.0587758	0.58574
-0.105688	0.614029	-0.221552	0.579468	0.0938277	0.564316	0.0399137	0.552971	-0.0117879	0.670622	-0.057428	0.586845
-0.106635	0.612852	-0.167427	0.579334	0.0954685	0.563901	0.0358554	0.55249	-0.01135	0.668181	-0.056832	0.58795
-0.0724878	0.611676	-0.118882	0.579201	0.0956938	0.563486	0.0311984	0.552008	-0.0110956	0.665739	-0.0564236	0.589056
-0.000789179	0.6105	-0.0792734	0.579068	0.0967406	0.563071	0.0260061	0.551526	-0.0121017	0.663298	-0.0561539	0.590161
0.15278	0.609324	-0.050189	0.578934	0.0975619	0.562656	0.0188673	0.551045	-0.0149905	0.660856	-0.0554494	0.591266
0.454972	0.608148	-0.0326427	0.578801	0.0990642	0.562241	0.00946349	0.550563	-0.016604	0.658415	-0.0543486	0.592371
0.800078	0.606972	-0.0228668	0.578668	0.100334	0.561826	0.00057296	0.550081	-0.0221527	0.655973	-0.0532627	0.593476
0.978049	0.605796	-0.0209158	0.578535	0.101639	0.561412	-0.00340337	0.549599	-0.021135	0.653532	-0.0516391	0.594581
0.85847	0.60462	-0.0218642	0.578401	0.101326	0.560997	-0.00480628	0.549118	-0.0183007	0.65109	-0.04977	0.595686
0.554236	0.603444	-0.016938	0.578268	0.100083	0.560582	-0.00818805	0.548636	-0.0171509	0.648649	-0.0482119	0.596791
0.235189	0.602267	-0.00991425	0.578135	0.0986338	0.560167	-0.0128554	0.548154	-0.0203415	0.646207	-0.0464136	0.597897
0.0916881	0.601091	-0.00693349	0.578001	0.0970603	0.559752	-0.0137951	0.547673	-0.0242614	0.643765	-0.0441435	0.599002
0.0574811	0.599915	-0.00664754	0.577868	0.0947227	0.559337	-0.00844753	0.547191	-0.0271023	0.641324	-0.0419283	0.600107
0.0157411	0.598739	-0.00828531	0.577735	0.0906233	0.558923	-0.00101804	0.546709	-0.0253684	0.638882	-0.03967	0.601212
-0.0228467	0.597563	-0.00633737	0.577601	0.0835193	0.558508	0.00482953	0.546228	-0.0216888	0.636441	-0.0374091	0.602317
-0.0437078	0.596387	-0.00224136	0.577468	0.0729128	0.558093	0.00905479	0.545746	-0.0207421	0.633999	-0.0349556	0.603422
-0.06349	0.595211	0.000771311	0.577335	0.0593764	0.557678	0.0119287	0.545264	-0.0238906	0.631558	-0.03245	0.604527
-0.0694543	0.594035	0.00178632	0.577202	0.0447028	0.557263	0.0160139	0.544782	-0.0226817	0.629116	-0.0301844	0.605632
-0.0774346	0.592859	-0.000242022	0.577068	0.0320923	0.556848	0.0241442	0.544301	-0.0220839	0.626675	-0.0273749	0.606738
-0.0870511	0.591682	-0.00202365	0.576935	0.022071	0.556434	0.0390135	0.543819	-0.0262311	0.624233	-0.0232699	0.607843
-0.0817038	0.590506	-0.004749	0.576802	0.0141375	0.556019	0.0572864	0.543337	-0.0265718	0.621792	-0.0183138	0.608948
-0.0855725	0.58933	-0.00599237	0.576668	0.00722942	0.555604	0.0734348	0.542856	-0.0284036	0.61935	-0.0110311	0.610053
-0.0869726	0.588154	-0.00382799	0.576535	0.00101681	0.555189	0.0890842	0.542374	-0.0266686	0.616909	-0.00289473	0.611158
-0.0818346	0.586978	-0.00114687	0.576402	-0.00667514	0.554774	0.102833	0.541892	-0.0195626	0.614467	0.00618668	0.612263
-0.0812043	0.585802	0.0036718	0.576268	-0.0162566	0.554359	0.110964	0.54141	-0.0157035	0.612026	0.0162024	0.613368
-0.0754745	0.584626	0.00797935	0.576135	-0.0262582	0.553945	0.120493	0.540929	-0.0147687	0.609584	0.025427	0.614473
-0.0742222	0.58345	0.00829684	0.576002	-0.0360366	0.55353	0.126891	0.540447	-0.0212481	0.607143	0.0326778	0.615579
-0.079437	0.582274	0.00577951	0.575869	-0.0456156	0.553115	0.117289	0.539965	-0.0246173	0.604701	0.0370207	0.616684
-0.0855829	0.581097	0.00398926	0.575735	-0.0542004	0.5527	0.0908294	0.539484	-0.020522	0.60226	0.0379984	0.617789
-0.0777887	0.579921	0.00497271	0.575602	-0.0593166	0.552285	0.0572525	0.539002	-0.0174988	0.599818	0.0366329	0.618894
-0.0771399	0.578745	0.00716243	0.575469	-0.0609397	0.55187	0.0234341	0.53852	-0.0201656	0.597377	0.0332016	0.619999
-0.0707294	0.577569	0.0112252	0.575335	-0.0603505	0.551456	-0.00884794	0.538038	-0.0236185	0.594935	0.0291094	0.621104
-0.0611109	0.576393	0.0144078	0.575202	-0.0598072	0.551041	-0.0318903	0.537557	-0.0222112	0.592494	0.0248035	0.622209
-0.0763683	0.575217	0.0112566	0.575069	-0.0565161	0.550626	-0.045809	0.537075	-0.0207514	0.590052	0.0206814	0.623314
-0.0773198	0.574041	0.00747917	0.574936	-0.0531273	0.550211	-0.05264	0.536593	-0.0209758	0.587611	0.0168291	0.62442
-0.0853124	0.572865	0.00980711	0.574802	-0.0503312	0.549796	-0.0579382	0.536112	-0.0212901	0.585169	0.0137485	0.625525
-0.0774924	0.571689	0.0173542	0.574669	-0.0492225	0.549381	-0.0649965	0.53563	-0.0205288	0.582728	0.0107083	0.62663
-0.0652918	0.570512	0.0251658	0.574536	-0.0483658	0.548966	-0.0690192	0.535148	-0.0210855	0.580286	0.00818392	0.627735
-0.0611782	0.569336	0.0300538	0.574402	-0.0483272	0.548552	-0.0706926	0.534666	-0.020261	0.577845	0.0061141	0.62884
-0.0568334	0.56816	0.0299606	0.574269	-0.0484164	0.548137	-0.0674498	0.534185	-0.0185538	0.575403	0.0040585	0.629945
-0.0557457	0.566984	0.0315115	0.574136	-0.0493793	0.547722	-0.0666677	0.533703	-0.0144095	0.572962	0.00252575	0.63105
-0.0525787	0.565808	0.0335445	0.574002	-0.0511122	0.547307	-0.0718408	0.533221	-0.0167399	0.57052	0.000886918	0.632156
-0.0485447	0.564632	0.0313285	0.573869	-0.0545538	0.546892	-0.0779497	0.53274	-0.0172703	0.568079	-0.000584043	0.633261
-0.049214	0.564542	0.0304843	0.573982	-0.0579548	0.547323	-0.0717436	0.532447	-0.0157806	0.566878	-0.00362974	0.633691
-0.0453068	0.565539	0.0342883	0.574341	-0.059741	0.548599	-0.0612573	0.532343	-0.0196548	0.566917	-0.00890612	0.633447
-0.0491547	0.566536	0.0385808	0.5747	-0.058795	0.549875	-0.0635701	0.532239	-0.0222431	0.566956	-0.0147695	0.633203
-0.0407143	0.567533	0.0427766	0.575059	-0.057395	0.551151	-0.0810987	0.532136	-0.0155909	0.566995	-0.0187776	0.632958
-0.0422417	0.56853	0.046679	0.575419	-0.0568785	0.552426	-0.0999292	0.532032	-0.00924344	0.567035	-0.0200507	0.632714
-0.0289041	0.569527	0.0496587	0.575778	-0.0578432	0.553702	-0.104352	0.531928	-0.011161	0.567074	-0.0198108	0.63247
-0.0197837	0.570524	0.0514271	0.576137	-0.059147	0.554978	-0.0698957	0.531824	-0.0136427	0.567113	-0.020304	0.632225
-0.0134302	0.571522	0.0523776	0.576496	-0.0600062	0.556254	0.0208912	0.53172	-0.0150171	0.567153	-0.0238437	0.631981
-0.00288332	0.572519	0.0525153	0.576855	-0.0590477	0.55753	0.170874	0.531617	-0.0175039	0.567192	-0.0274652	0.631737
0.00652417	0.573516	0.0554038	0.577214	-0.0579558	0.558806	0.330573	0.531513	-0.0149304	0.567231	-0.0306655	0.631493
0.0149057	0.574513	0.0591712	0.577574	-0.0545859	0.560082	0.471668	0.531409	-0.0130257	0.56727	-0.0332824	0.631248
0.0344968	0.57551	0.0609948	0.577933	-0.0502075	0.561358	0.504245	0.531305	-0.00969416	0.56731	-0.0355603	0.631004
0.0556675	0.576507	0.0646847	0.578292	-0.0451344	0.562634	0.333889	0.531201	-0.0109378	0.567349	-0.0378107	0.63076
0.0525319	0.577504	0.0713655	0.578651	-0.0409876	0.56391	0.104235	0.531098	-0.0163975	0.567388	-0.0396425	0.630515
0.0671254	0.578501	0.0798648	0.57901	-0.0377326	0.565186	-0.0409932	0.530994	-0.0199177	0.567428	-0.0411375	0.630271
0.0737427	0.579498	0.0858518	0.579369	-0.0360767	0.566461	-0.0727832	0.53089	-0.0219987	0.567467	-0.041922	0.630027
0.072804	0.580495	0.0898767	0.579728	-0.0350917	0.567737	-0.0408539	0.530786	-0.0211298	0.567506	-0.0421744	0.629783
0.0807125	0.581492	0.0910041	0.580088	-0.035592	0.569013	-0.00393039	0.530682	-0.0218608	0.567545	-0.0431853	0.629538
0.0919167	0.582489	0.0897138	0.580447	-0.037114	0.570289	-0.00348483	0.530579	-0.0204003	0.567585	-0.0443855	0.629294
0.0786606	0.583486	0.0924083	0.580806	-0.0380529	0.571565	-0.0342974	0.530475	-0.0157533	0.567624	-0.0349226	0.62905
0.0612198	0.584483	0.100731	0.581165	-0.0378266	0.572841	-0.0483199	0.530371	-0.0156823	0.567663	0.00740812	0.628805
0.0535829	0.58548	0.108939	0.581524	-0.0361577	0.574117	-0.0547404	0.530267	-0.0185121	0.567703	0.099817	0.628561
0.052622	0.586477	0.114952	0.581883	-0.0344716	0.575393	-0.0655765	0.530164	-0.0176255	0.567742	0.232297	0.628317
0.0378365	0.587474	0.121706	0.582242	-0.0323672	0.576669	-0.0741993	0.53006	-0.0187673	0.567781	0.346792	0.628073
0.0219181	0.588471	0.128386	0.582602	-0.0289866	0.577945	-0.0777647	0.529956	-0.0181665	0.56782	0.364471	0.627828
0.0105196	0.589468	0.132965	0.582961	-0.0253897	0.57922	-0.0777544	0.529852	-0.0170137	0.56786	0.272359	0.627584
-5.32257e-05	0.590465	0.136793	0.58332	-0.0183884	0.580496	-0.077933	0.529748	-0.0219028	0.567899	0.132612	0.62734
-0.00485348	0.591462	0.143573	0.583679	-0.0101726	0.581772	-0.0813265	0.529645	-0.0257542	0.567938	0.0118012	0.627095
-0.00523817	0.592459	0.14965	0.584038	-0.00215405	0.583048	-0.0848196	0.529541	-0.0208838	0.567978	-0.0578115	0.626851
-0.011894	0.593456	0.153433	0.584397	0.00452083	0.584324	-0.0811959	0.529437	-0.0222383	0.568017	-0.0830995	0.626607
-0.0149844	0.594453	0.158865	0.584756	0.0101481	0.5856	-0.0727094	0.529333	-0.0211127	0.568056	-0.0842611	0.626363
-0.00912917	0.59545	0.166816	0.585116	0.0154275	0.586876	-0.0642752	0.529229	-0.0172946	0.568095	-0.0770351	0.626118
-0.00895547	0.596447	0.172956	0.585475	0.0191219	0.588152	-0.0601539	0.529126	-0.0129267	0.568135	-0.0691356	0.625874
-0.0135395	0.597444	0.177942	0.585834	0.0223971	0.589428	-0.0592761	0.529022	-0.0184158	0.568174	-0.06343	0.62563
-0.0228874	0.598441	0.1827	0.586193	0.0257611	0.590704	-0.0555468	0.528918	-0.0218011	0.568213	-0.0601936	0.625386
-0.022614	0.599438	0.185399	0.586552	0.0291228	0.59198	-0.0478045	0.528814	-0.0214921	0.568253	-0.0579226	0.625141
-0.00911069	0.600436	0.18606	0.586911	0.0305557	0.593255	-0.0433178	0.52871	-0.020531	0.568292	-0.0566869	0.624897
-0.00370874	0.601433	0.187824	0.58727	0.0284766	0.594531	-0.0429592	0.528607	-0.0189867	0.568331	-0.0551468	0.624653
-0.0120626	0.60243	0.190795	0.58763	0.0226492	0.595807	-0.0431628	0.528503	-0.0202708	0.56837	-0.0534833	0.624408
-0.016136	0.603427	0.193737	0.587989	0.0134635	0.597083	-0.0420414	0.528399	-0.0202229	0.56841	-0.0519599	0.624164
-0.0128163	0.604424	0.195587	0.588348	0.00697323	0.598359	-0.0399266	0.528295	-0.0230327	0.568449	-0.0500634	0.62392
-0.011699	0.605421	0.197689	0.588707	0.00425999	0.599635	-0.0362642	0.528192	-0.0231876	0.568488	-0.0479385	0.623676
-0.0169943	0.606418	0.199328	0.589066	0.00513532	0.600911	-0.0323235	0.528088	-0.0167381	0.568528	-0.0457033	0.623431
-0.0119744	0.607415	0.197534	0.589425	0.00753972	0.602187	-0.0276401	0.527984	-0.00912169	0.568567	-0.0433132	0.623187
-0.0134801	0.608412	0.193125	0.589785	0.0101363	0.603463	-0.0242239	0.52788	-0.00194909	0.568606	-0.0406502	0.622943
-0.0240549	0.609409	0.189425	0.590144	0.00783715	0.604739	-0.0208366	0.527776	0.000624723	0.568645	-0.0383583	0.622698
-0.0114967	0.610406	0.183104	0.590503	0.000390093	0.606015	-0.0186219	0.527673	0.00404937	0.568685	-0.0352559	0.622454
-0.0180666	0.611403	0.17189	0.590862	-0.0106558	0.60729	-0.0177275	0.527569	0.0209782	0.568724	-0.032657	0.62221
-0.0240086	0.6124	0.162591	0.591221	-0.0234915	0.608566	-0.0165392	0.527465	0.0350988	0.568763	-0.0293459	0.621966
-0.0259824	0.613397	0.158093	0.59158	-0.0326365	0.609842	-0.0142147	0.527361	0.0425948	0.568803	-0.0263763	0.621721
-0.0182949	0.614394	0.153794	0.591939	-0.0366195	0.611118	-0.0120431	0.527257	0.047438	0.568842	-0.0236777	0.621477
-0.0233343	0.615391	0.145894	0.592299	-0.0397676	0.612394	-0.0105671	0.527154	0.0607801	0.568881	-0.0215458	0.621233
-0.0193854	0.616388	0.127538	0.592658	-0.0460679	0.61367	-0.00687901	0.52705	0.0815852	0.56892	-0.0186648	0.620988
-0.0196036	0.617385	0.109893	0.593017	-0.0553126	0.614946	0.00238586	0.526946	0.0819468	0.56896	-0.0158459	0.620744
-0.0206851	0.618382	0.0997115	0.593376	-0.0636239	0.616222	0.0133613	0.526842	0.0640067	0.568999	-0.0118359	0.6205
-0.0155729	0.619379	0.0947425	0.593735	-0.0703437	0.617498	0.0200904	0.526738	0.0559246	0.569038	-0.00659781	0.620256
-0.00966445	0.620376	0.08743	0.594094	-0.0753468	0.618774	0.020141	0.526635	0.057262	0.569078	0.000158958	0.620011
-0.00729978	0.621373	0.0772203	0.594453	-0.0776401	0.62005	0.0163751	0.526531	0.0550292	0.569117	0.00877415	0.619767
-0.0151221	0.62237	0.0709093	0.594813	-0.0785269	0.621325	0.0139417	0.526427	0.0422908	0.569156	0.0193042	0.619523
-0.00608386	0.623367	0.0659565	0.595172	-0.0803036	0.622601	0.0120569	0.526323	0.0289018	0.569196	0.0305035	0.619279
-0.00445031	0.624364	0.0562138	0.595531	-0.0840824	0.623877	0.00781181	0.52622	0.0171743	0.569235	0.0414665	0.619034
-0.0172839	0.625361	0.0408901	0.59589	-0.0878976	0.625153	0.00219494	0.526116	0.00144521	0.569274	0.0507398	0.61879
-0.0221439	0.626358	0.0288765	0.596249	-0.0886043	0.626429	-0.0042097	0.526012	-0.0102788	0.569313	0.05767	0.618546
-0.0220536	0.627355	0.0225781	0.596608	-0.0848115	0.627705	-0.0125493	0.525908	-0.0212195	0.569353	0.0613152	0.618301
-0.0189811	0.627666	0.020666	0.596675	-0.0821582	0.627444	-0.0214755	0.526463	-0.0246861	0.5691	0.0620259	0.617238
-0.0209045	0.62729	0.0181001	0.596449	-0.0840361	0.625645	-0.0278209	0.527678	-0.0266944	0.568556	0.0598291	0.615355
-0.0212617	0.626914	0.015397	0.596223	-0.0871905	0.623846	-0.0318343	0.528892	-0.030232	0.568011	0.0566306	0.613473
-0.0174491	0.626538	0.0137055	0.595997	-0.088126	0.622048	-0.0351261	0.530106	-0.0358876	0.567467	0.0519966	0.61159
-0.0179288	0.626162	0.00925008	0.595771	-0.0831315	0.620249	-0.039029	0.531321	-0.0381509	0.566922	0.0475626	0.609708
-0.0123753	0.625786	0.00524707	0.595545	-0.0728192	0.61845	-0.0417907	0.532535	-0.0379291	0.566378	0.0431079	0.607825
-0.0101493	0.62541	0.00548503	0.595319	-0.0580763	0.616651	-0.0446268	0.533749	-0.0347592	0.565834	0.0388897	0.605943
-0.0302053	0.625034	0.00533789	0.595093	-0.0357191	0.614853	-0.0478575	0.534964	-0.038177	0.565289	0.0348738	0.60406
-0.0313958	0.624658	0.00426778	0.594867	-0.00632113	0.613054	-0.0488515	0.536178	-0.0401473	0.564745	0.0310675	0.602178
-0.0262039	0.624282	0.00203485	0.594641	0.0211375	0.611255	-0.046307	0.537392	-0.0349317	0.5642	0.027593	0.600295
-0.0214216	0.623906	-6.97372e-05	0.594415	0.0423246	0.609457	-0.038474	0.538607	-0.0163374	0.563656	0.0245715	0.598413
-0.0193046	0.62353	5.14399e-05	0.594189	0.0629148	0.607658	-0.0254767	0.539821	0.00434746	0.563112	0.0217304	0.59653
-0.0322091	0.623154	0.00128836	0.593963	0.108271	0.605859	-0.0120753	0.541036	0.00894296	0.562567	0.0187314	0.594648
-0.0325216	0.622778	0.00262804	0.593737	0.192365	0.604061	0.00191328	0.54225	0.056301	0.562023	0.0158085	0.592765
-0.0285131	0.622402	-0.000669209	0.593511	0.294187	0.602262	0.0174906	0.543464	0.190946	0.561478	0.0128455	0.590883
-0.0304772	0.622026	-0.0068804	0.593285	0.369612	0.600463	0.0308941	0.544679	0.32812	0.560934	0.00990038	0.589
-0.0357736	0.62165	-0.00926228	0.593059	0.383491	0.598665	0.0388774	0.545893	0.427001	0.56039	0.0069526	0.587118
-0.0309039	0.621274	-0.00777426	0.592833	0.317957	0.596866	0.0482995	0.547107	0.373294	0.559845	0.00429042	0.585235
-0.0241642	0.620898	-0.00513831	0.592607	0.183109	0.595067	0.0641062	0.548322	0.173287	0.559301	0.00171151	0.583353
-0.0280616	0.620522	-0.00166786	0.592381	0.0268106	0.593268	0.0831175	0.549536	-4.93675e-05	0.558756	-0.000109719	0.58147
-0.0400424	0.620146	0.00275369	0.592155	-0.0982445	0.59147	0.0949242	0.55075	-0.0800023	0.558212	-0.00141439	0.579588
-0.0384388	0.61977	0.00342361	0.591929	-0.17647	0.589671	0.0952962	0.551965	-0.0698843	0.557668	-0.00346294	0.577705
-0.0361084	0.619394	-0.000826719	0.591703	-0.217831	0.587872	0.0773246	0.553179	-0.047008	0.557123	-0.00538267	0.575823
-0.0406146	0.619018	-0.00396279	0.591477	-0.232414	0.586074	0.0466416	0.554393	-0.0342807	0.556579	-0.00704469	0.57394
-0.0310651	0.618642	-0.00656594	0.591251	-0.224459	0.584275	0.0195584	0.555608	-0.0193199	0.556034	-0.00918275	0.572058
-0.0195315	0.618266	-0.00831959	0.591025	-0.207955	0.582476	-0.00500574	0.556822	-0.0109842	0.55549	-0.011303	0.570175
-0.0290404	0.61789	-0.0100659	0.590799	-0.19851	0.580678	-0.0251092	0.558036	-0.0228046	0.554946	-0.0131921	0.568293
-0.0402639	0.617514	-0.0109053	0.590573	-0.195362	0.578879	-0.0421611	0.559251	-0.0393742	0.554401	-0.0144867	0.56641
-0.0494994	0.617138	-0.00936252	0.590347	-0.184941	0.57708	-0.0587503	0.560465	-0.0474416	0.553857	-0.015574	0.564528
-0.0402173	0.616762	-0.00617325	0.590121	-0.1632	0.575282	-0.0733091	0.561679	-0.0462385	0.553312	-0.0166085	0.562645
-0.0229039	0.616386	-0.00504097	0.589895	-0.133927	0.573483	-0.0742624	0.562894	-0.0476386	0.552768	-0.0176759	0.560763
-0.0238409	0.61601	-0.00595782	0.589669	-0.104215	0.571684	-0.0656227	0.564108	-0.048356	0.552224	-0.0190022	0.55888
-0.0180992	0.615634	-0.00884066	0.589443	-0.0791116	0.569885	-0.067459	0.565322	-0.0492475	0.551679	-0.0203946	0.556998
-0.00316305	0.615258	-0.00858534	0.589217	-0.0612174	0.568087	-0.0725873	0.566537	-0.0560799	0.551135	-0.0212639	0.555115
0.01201	0.614882	-0.0044898	0.588991	-0.0477967	0.566288	-0.0687428	0.567751	-0.0588773	0.55059	-0.022001	0.553233
0.0246141	0.614506	-0.000842912	0.588765	-0.0334766	0.564489	-0.0644853	0.568965	-0.0589554	0.550046	-0.0224676	0.55135
0.0326426	0.61413	0.000378751	0.588539	-0.0157251	0.562691	-0.0680136	0.57018	-0.0600947	0.549502	-0.0224194	0.549468
0.0365382	0.613754	0.00215305	0.588313	-0.00163233	0.560892	-0.0736648	0.571394	-0.0625318	0.548957	-0.0224494	0.547585
0.0377394	0.613378	0.00279855	0.588087	0.0051393	0.559093	-0.0741907	0.572608	-0.061147	0.548413	-0.0224273	0.545703
0.0470342	0.613002	0.00116199	0.587861	0.00141414	0.557295	-0.0717403	0.573823	-0.0572358	0.547868	-0.0224449	0.54382
0.0475463	0.612626	-0.0019466	0.587635	-0.00160038	0.555496	-0.0789657	0.575037	-0.0605427	0.547324	-0.0224304	0.541938
0.0460862	0.61225	-0.00671127	0.587409	0.000944942	0.553697	-0.0891672	0.576251	-0.0597791	0.54678	-0.0224422	0.540055
0.0490664	0.611874	-0.00728202	0.587183	0.000111237	0.551899	-0.0928351	0.577466	-0.0609087	0.546235	-0.0224332	0.538172
0.031505	0.611498	-0.00226954	0.586957	-0.000530104	0.5501	-0.0784385	0.57868	-0.0574214	0.545691	-0.0224389	0.53629
0.00993289	0.611122	-0.000133041	0.586731	-0.00242367	0.548301	-0.0288429	0.579894	-0.0544003	0.545146	-0.0224379	0.534407
-0.00175234	0.610746	-0.002989	0.586505	-0.00203638	0.546502	0.0869639	0.581109	-0.0572636	0.544602	-0.0224316	0.532525
0.00381744	0.61037	-0.0047591	0.586279	0.000267429	0.544704	0.26386	0.582323	-0.0597187	0.544058	-0.0224511	0.530642
-0.0147464	0.609994	-0.00207679	0.586053	0.00587273	0.542905	0.433812	0.583537	-0.0535826	0.543513	-0.0223997	0.52876
-0.0414499	0.609618	0.00158381	0.585827	0.0119316	0.541106	0.547034	0.584752	-0.0449374	0.542969	-0.0227653	0.526877
-0.0398957	0.609242	0.00504966	0.585601	0.0176797	0.539308	0.483861	0.585966	-0.046859	0.542424	-0.0230764	0.524995
-0.0432198	0.608866	0.00701153	0.585375	0.0214142	0.537509	0.259755	0.58718	-0.0449595	0.54188	-0.0229675	0.523112
-0.0592173	0.60849	0.00644026	0.585149	0.0237744	0.53571	0.0562681	0.588395	-0.039303	0.541336	-0.022579	0.52123
-0.065632	0.608114	0.00298474	0.584923	0.0250598	0.533912	-0.0355974	0.589609	-0.0337346	0.540791	-0.022353	0.519347
-0.0681764	0.607738	-0.000693906	0.584697	0.0260223	0.532113	-0.0290248	0.590823	-0.0325457	0.540247	-0.0225782	0.517465
-0.0692384	0.607362	-0.00361166	0.584471	0.0272542	0.530314	-0.00126092	0.592038	-0.0384293	0.539702	-0.0229613	0.515582
-0.0845352	0.606986	-0.00517759	0.584245	0.0301994	0.528516	-0.000131015	0.593252	-0.0400433	0.539158	-0.0234802	0.5137
-0.088071	0.60661	-0.00352459	0.584019	0.0343025	0.526717	-0.0285129	0.594466	-0.0372736	0.538614	-0.0241323	0.511817
-0.0850987	0.606234	-0.0016272	0.583793	0.0390626	0.524918	-0.0581229	0.595681	-0.0307306	0.538069	-0.0241608	0.509935
-0.0790134	0.605858	-0.00208359	0.583567	0.0429264	0.523119	-0.0572008	0.596895	-0.020719	0.537525	-0.0245581	0.508052
-0.0785926	0.605482	-0.00246967	0.583341	0.0479289	0.521321	-0.0622022	0.59811	-0.0136837	0.53698	-0.0248778	0.50617
-0.0735262	0.605106	-0.00516402	0.583115	0.0541026	0.519522	-0.0642393	0.599324	-0.00922323	0.536436	-0.025306	0.504287
-0.0791028	0.604731	-0.0089963	0.582889	0.0609973	0.517723	-0.0642777	0.600538	-0.00125219	0.535892	-0.0259525	0.502405
-0.0872295	0.604355	-0.0116684	0.582663	0.0677585	0.515925	-0.0632007	0.601753	0.00169461	0.535347	-0.0259828	0.500522
-0.0776188	0.603979	-0.0116045	0.582437	0.0752347	0.514126	-0.0673255	0.602967	0.00449456	0.534803	-0.0260263	0.49864
-0.0665685	0.603612	-0.0108893	0.582442	0.0832928	0.513899	-0.0758818	0.603424	0.00674242	0.535182	-0.0265519	0.497987
-0.0851916	0.603256	-0.0109349	0.582679	0.0917909	0.515244	-0.0789306	0.603125	0.0187862	0.536486	-0.0269052	0.498563
-0.102311	0.6029	-0.0118125	0.582916	0.10042	0.516588	-0.0741847	0.602826	0.0333711	0.537789	-0.0273968	0.499139
-0.0813069	0.602543	-0.0135464	0.583153	0.108431	0.517933	-0.0655591	0.602527	0.0446101	0.539093	-0.027896	0.499716
0.00169865	0.602187	-0.014589	0.58339	0.114611	0.519278	-0.0571743	0.602228	0.0514232	0.540396	-0.0279008	0.500292
0.154438	0.601831	-0.0149687	0.583627	0.11968	0.520622	-0.0530456	0.601929	0.0586406	0.5417	-0.0279047	0.500869
0.442437	0.601474	-0.0151303	0.583864	0.124056	0.521967	-0.0507786	0.601629	0.0687467	0.543003	-0.0278881	0.501445
0.772692	0.601118	-0.0168943	0.584101	0.127803	0.523312	-0.0475718	0.60133	0.0736911	0.544307	-0.0284607	0.502021
0.958282	0.600762	-0.0176629	0.584338	0.130299	0.524656	-0.0460854	0.601031	0.0734796	0.54561	-0.0308121	0.502598
0.838472	0.600405	-0.015184	0.584575	0.131019	0.526001	-0.0457092	0.600732	0.0757376	0.546914	-0.027216	0.503174
0.53686	0.600049	-0.01727	0.584812	0.130136	0.527346	-0.0426151	0.600433	0.07736	0.548217	0.00285963	0.50375
0.216809	0.599693	-0.0218848	0.585049	0.127943	0.52869	-0.0375063	0.600134	0.0793495	0.549521	0.0819241	0.504327
0.0649911	0.599336	-0.02241	0.585286	0.126063	0.530035	-0.0339761	0.599834	0.0749176	0.550824	0.20917	0.504903
0.0348958	0.59898	-0.0204907	0.585523	0.126171	0.53138	-0.0326956	0.599535	0.070899	0.552128	0.339861	0.50548
0.00808909	0.598623	-0.0168472	0.585759	0.126655	0.532724	-0.0284176	0.599236	0.073007	0.553431	0.388283	0.506056
-0.0275755	0.598267	-0.0182536	0.585996	0.126359	0.534069	-0.0199263	0.598937	0.0717901	0.554735	0.316732	0.506632
-0.0571192	0.597911	-0.0236366	0.586233	0.124195	0.535414	-0.012659	0.598638	0.0670906	0.556038	0.177119	0.507209
-0.0589611	0.597554	-0.0244881	0.58647	0.119197	0.536758	-0.00959792	0.598339	0.0609399	0.557342	0.0442601	0.507785
-0.059404	0.597198	-0.0208818	0.586707	0.111765	0.538103	-0.00807008	0.598039	0.060458	0.558645	-0.0389081	0.508361
-0.0687923	0.596842	-0.0175594	0.586944	0.101022	0.539448	-0.00195746	0.59774	0.0616234	0.559949	-0.0723236	0.508938
-0.0703394	0.596485	-0.0178798	0.587181	0.0881667	0.540792	0.00590212	0.597441	0.0583643	0.561252	-0.0768739	0.509514
-0.0607427	0.596129	-0.0216531	0.587418	0.0737926	0.542137	0.011728	0.597142	0.0524007	0.562556	-0.0709923	0.510091
-0.070052	0.595773	-0.0269868	0.587655	0.0594563	0.543482	0.01411	0.596843	0.0460231	0.563859	-0.0639873	0.510667
-0.0718925	0.595416	-0.0292333	0.587892	0.0472071	0.544826	0.0163373	0.596544	0.0443471	0.565163	-0.0592385	0.511243
-0.0746315	0.59506	-0.0252126	0.588129	0.0381157	0.546171	0.0211769	0.596244	0.0433833	0.566466	-0.0563266	0.51182
-0.0759728	0.594704	-0.0207911	0.588366	0.0306802	0.547516	0.026859	0.595945	0.0388353	0.56777	-0.0557051	0.512396
-0.0720444	0.594347	-0.0203166	0.588603	0.022991	0.54886	0.031939	0.595646	0.0372681	0.569073	-0.0547122	0.512973
-0.0609216	0.593991	-0.0212497	0.58884	0.0134212	0.550205	0.0350964	0.595347	0.0322186	0.570377	-0.0538056	0.513549
-0.0557	0.593635	-0.0224969	0.589077	0.00426295	0.55155	0.0389081	0.595048	0.0238068	0.57168	-0.0522999	0.514125
-0.0624627	0.593278	-0.0275315	0.589314	-0.00318252	0.552894	0.0455843	0.594749	0.0173851	0.572984	-0.0506508	0.514702
-0.069177	0.592922	-0.0309272	0.589551	-0.00942017	0.554239	0.0519338	0.594449	0.0118257	0.574287	-0.0486912	0.515278
-0.0781215	0.592566	-0.0306224	0.589788	-0.013919	0.555584	0.0543925	0.59415	0.0121219	0.575591	-0.0468192	0.515854
-0.0826452	0.592209	-0.0297047	0.590025	-0.0175496	0.556929	0.054272	0.593851	0.0076184	0.576894	-0.0445375	0.516431
-0.066426	0.591853	-0.027801	0.590262	-0.0195512	0.558273	0.0509028	0.593552	-0.000748628	0.578198	-0.0424725	0.517007
-0.07418	0.591497	-0.0280454	0.590499	-0.0202379	0.559618	0.0477902	0.593253	-0.00597066	0.579501	-0.0399262	0.517584
-0.0856322	0.59114	-0.0308845	0.590736	-0.019919	0.560963	0.0471027	0.592954	-0.00706576	0.580805	-0.0374836	0.51816
-0.0777473	0.590784	-0.0303152	0.590973	-0.0198614	0.562307	0.0446572	0.592654	-0.0109071	0.582108	-0.034259	0.518736
-0.0599706	0.590428	-0.0277138	0.59121	-0.0213338	0.563652	0.0386179	0.592355	-0.0124829	0.583412	-0.0311355	0.519313
-0.0617668	0.590071	-0.0264895	0.591447	-0.0245392	0.564997	0.0309504	0.592056	-0.0163689	0.584715	-0.0276247	0.519889
-0.0706292	0.589715	-0.0298346	0.591684	-0.0272596	0.566341	0.0251581	0.591757	-0.0169242	0.586019	-0.0236408	0.520465
-0.0615527	0.589358	-0.0344129	0.59192	-0.0275323	0.567686	0.0194012	0.591458	-0.0124781	0.587322	-0.019657	0.521042
-0.0561931	0.589002	-0.032865	0.592157	-0.0266388	0.569031	0.0160962	0.591159	-0.00880471	0.588626	-0.015325	0.521618
-0.0582724	0.588646	-0.0284175	0.592394	-0.0249456	0.570375	0.0155366	0.590859	-0.00678632	0.589929	-0.0115186	0.522195
-0.0667281	0.588289	-0.0261571	0.592631	-0.0239747	0.57172	0.0147124	0.59056	-0.00719024	0.591233	-0.00897148	0.522771
-0.0639329	0.587933	-0.0258762	0.592868	-0.0257555	0.573065	0.0127659	0.590261	-0.00856199	0.592536	-0.00739306	0.523347
-0.0578648	0.587577	-0.0267024	0.593105	-0.0300748	0.574409	0.0117	0.589962	-0.00397885	0.59384	-0.00651028	0.523924
-0.0467689	0.58722	-0.0289213	0.593342	-0.0347274	0.575754	0.0121971	0.589663	-0.000326204	0.595143	-0.00446255	0.5245
-0.0225837	0.586864	-0.0300632	0.593579	-0.0375728	0.577099	0.0165144	0.589364	-8.78942e-05	0.596447	-0.00063386	0.525077
-0.0356922	0.586508	-0.0312108	0.593816	-0.0364334	0.578443	0.0257365	0.589064	0.00249551	0.59775	0.00549453	0.525653
-0.0360493	0.586151	-0.0329326	0.594053	-0.0340039	0.579788	0.0362285	0.588765	0.0127764	0.599054	0.0154866	0.526229
-0.0278313	0.585795	-0.033449	0.59429	-0.0328443	0.581133	0.0458807	0.588466	0.014473	0.600357	0.0273462	0.526806
-0.00748239	0.585439	-0.0320706	0.594527	-0.035194	0.582477	0.0596511	0.588167	0.0125827	0.601661	0.0386041	0.527382
0.00716628	0.585082	-0.0285791	0.594764	-0.0390409	0.583822	0.0788642	0.587868	0.0107914	0.602964	0.0470765	0.527958
0.00115036	0.584726	-0.026358	0.595001	-0.0418554	0.585167	0.0946006	0.587569	0.0174793	0.604268	0.0523235	0.528535
0.0075035	0.58437	-0.0261454	0.595238	-0.0416831	0.586511	0.106341	0.587269	0.0224096	0.605571	0.0546073	0.529111
0.018782	0.584013	-0.0260569	0.595475	-0.0388496	0.587856	0.127137	0.58697	0.0222857	0.606875	0.0544306	0.529688
0.0356541	0.583657	-0.0242493	0.595712	-0.0346638	0.589201	0.148054	0.586671	0.0153382	0.608178	0.0527733	0.530264
0.0547388	0.583301	-0.0255744	0.595949	-0.0314482	0.590545	0.158459	0.586372	0.013614	0.609482	0.0498468	0.53084
0.0677419	0.582944	-0.0313532	0.596186	-0.0300296	0.59189	0.158505	0.586073	0.019516	0.610785	0.0458415	0.531417
0.0635072	0.582588	-0.0356163	0.596423	-0.0307695	0.593235	0.145337	0.585774	0.0207284	0.612089	0.0410818	0.531993
0.0699021	0.582232	-0.0354629	0.59666	-0.0322603	0.594579	0.118166	0.585474	0.0149739	0.613392	0.0359223	0.532569
0.0802294	0.581875	-0.0368807	0.596897	-0.0319284	0.595924	0.083226	0.585175	0.0139507	0.614696	0.0308358	0.533146
0.0808209	0.581519	-0.0391176	0.597134	-0.031102	0.597269	0.050174	0.584876	0.0117475	0.615999	0.0265105	0.533722
0.0798857	0.581163	-0.0374917	0.597371	-0.0297862	0.598613	0.0361334	0.584577	0.011236	0.617303	0.022184	0.534299
0.0803203	0.581325	-0.0347367	0.597417	-0.0292989	0.599184	0.0227407	0.583955	0.00462904	0.61777	0.0184379	0.53461
0.0618241	0.582007	-0.0318995	0.597274	-0.0309224	0.598979	0.00481253	0.583011	-0.000282192	0.617401	0.0145899	0.534658
0.0483346	0.582689	-0.0328526	0.59713	-0.0322461	0.598775	-0.00231539	0.582066	-0.000980749	0.617031	0.0107727	0.534705
0.0400107	0.58337	-0.0346737	0.596987	-0.0321153	0.598571	-0.00542161	0.581122	-7.947e-05	0.616662	0.00741998	0.534753
0.0327133	0.584052	-0.0305005	0.596843	-0.0289784	0.598367	-0.0147257	0.580178	-0.00338502	0.616293	0.00412391	0.5348
0.0172794	0.584734	-0.0252506	0.5967	-0.0238486	0.598163	-0.0220541	0.579233	-0.00935321	0.615924	0.00114759	0.534848
0.00128529	0.585416	-0.0227056	0.596557	-0.0198293	0.597958	-0.0241219	0.578289	-0.0116317	0.615554	-0.000118044	0.534895
-0.00190998	0.586097	-0.0233862	0.596413	-0.0159803	0.597754	-0.0287725	0.577344	-0.013096	0.615185	-0.00193789	0.534942
-0.0116591	0.586779	-0.0275944	0.59627	-0.0127053	0.59755	-0.0509452	0.5764	-0.0183461	0.614816	-0.00440461	0.53499
-0.016767	0.587461	-0.0309599	0.596126	-0.00567738	0.597346	-0.086567	0.575456	-0.0235749	0.614447	-0.00678191	0.535037
-0.0151854	0.588143	-0.0327967	0.595983	0.00260063	0.597142	-0.102313	0.574511	-0.0247103	0.614077	-0.00860501	0.535085
-0.0178372	0.588824	-0.0363175	0.595839	0.0104404	0.596937	-0.106853	0.573567	-0.02196	0.613708	-0.0105403	0.535132
-0.0124672	0.589506	-0.0371472	0.595696	0.0162838	0.596733	-0.11946	0.572622	-0.0207414	0.613339	-0.0117926	0.535179
-0.0136958	0.590188	-0.0360764	0.595552	0.0189251	0.596529	-0.127077	0.571678	-0.0217623	0.612969	-0.0129774	0.535227
-0.0220778	0.59087	-0.0353646	0.595409	0.0196241	0.596325	-0.133163	0.570734	-0.0227414	0.6126	-0.014321	0.535274
-0.0157277	0.591551	-0.0332873	0.595265	0.0222262	0.59612	-0.14127	0.569789	-0.0241355	0.612231	-0.0151105	0.535322
-0.011845	0.592233	-0.030577	0.595122	0.0274228	0.595916	-0.13597	0.568845	-0.0280481	0.611862	-0.0159759	0.535369
-0.0169763	0.592915	-0.0293337	0.594979	0.0306662	0.595712	-0.0954744	0.567901	-0.0317683	0.611492	-0.0168399	0.535416
-0.0236693	0.593597	-0.0304637	0.594835	0.0299918	0.595508	-0.00865481	0.566956	-0.0346898	0.611123	-0.0178	0.535464
-0.0144217	0.594278	-0.0321507	0.594692	0.0256131	0.595304	0.13107	0.566012	-0.0275612	0.610754	-0.018631	0.535511
-0.0161979	0.59496	-0.034055	0.594548	0.0189852	0.595099	0.281335	0.565067	-0.0249125	0.610385	-0.0196303	0.535559
-0.0268023	0.595642	-0.0362364	0.594405	0.0152389	0.594895	0.410656	0.564123	-0.0265282	0.610015	-0.0202351	0.535606
-0.036896	0.596324	-0.0357364	0.594261	0.0164036	0.594691	0.433456	0.563179	-0.0323324	0.609646	-0.0211882	0.535653
-0.0262445	0.597005	-0.032673	0.594118	0.0194248	0.594487	0.275834	0.562234	-0.0326541	0.609277	-0.0214232	0.535701
-0.0287377	0.597687	-0.0293152	0.593974	0.02081	0.594283	0.0649166	0.56129	-0.0303236	0.608907	-0.0227436	0.535748
-0.0512373	0.598369	-0.0276918	0.593831	0.0218543	0.594078	-0.0814479	0.560345	-0.0322032	0.608538	-0.023653	0.535796
-0.0463566	0.599051	-0.0281564	0.593687	0.023747	0.593874	-0.112758	0.559401	-0.0340523	0.608169	-0.0246542	0.535843
-0.028867	0.599732	-0.0284539	0.593544	0.0251542	0.59367	-0.0647016	0.558457	-0.0348511	0.6078	-0.025774	0.53589
-0.0359287	0.600414	-0.0309236	0.593401	0.0229895	0.593466	-0.0228343	0.557512	-0.0322062	0.60743	-0.0264425	0.535938
-0.0460375	0.601096	-0.0343918	0.593257	0.0136527	0.593262	-0.0250526	0.556568	-0.0290621	0.607061	-0.0270631	0.535985
-0.0569553	0.601778	-0.0337323	0.593114	0.00226822	0.593057	-0.0585741	0.555623	-0.0314136	0.606692	-0.0278602	0.536033
-0.0479513	0.602459	-0.0327949	0.59297	-0.00690509	0.592853	-0.0807819	0.554679	-0.0273502	0.606323	-0.0288018	0.53608
-0.0348173	0.603141	-0.031696	0.592827	-0.0112354	0.592649	-0.0817034	0.553735	-0.0162064	0.605953	-0.0291179	0.536127
-0.0277131	0.603823	-0.0292416	0.592683	-0.0162974	0.592445	-0.0792836	0.55279	-0.0110515	0.605584	-0.0297835	0.536175
-0.0334859	0.604505	-0.0282965	0.59254	-0.0277698	0.592241	-0.077602	0.551846	-0.00771725	0.605215	-0.0299787	0.536222
-0.0365307	0.605186	-0.0303004	0.592396	-0.0408188	0.592036	-0.0763328	0.550902	-0.000861071	0.604845	-0.0301223	0.53627
-0.026169	0.605868	-0.0377514	0.592253	-0.0478199	0.591832	-0.0762495	0.549957	0.0109906	0.604476	-0.0307065	0.536317
-0.0237808	0.60655	-0.0445231	0.592109	-0.0496143	0.591628	-0.0779862	0.549013	0.0197092	0.604107	-0.0304384	0.536364
-0.0259933	0.607232	-0.0433083	0.591966	-0.0500201	0.591424	-0.075152	0.548068	0.0293259	0.603738	-0.0310191	0.536412
-0.0221143	0.607913	-0.0379831	0.591822	-0.0499117	0.59122	-0.0721536	0.547124	0.0462901	0.603368	-0.030732	0.536459
-0.0249716	0.608595	-0.0332379	0.591679	-0.0483438	0.591015	-0.0744111	0.54618	0.0606579	0.602999	-0.0313358	0.536507
-0.0284316	0.609277	-0.0309335	0.591536	-0.0464537	0.590811	-0.0750721	0.545235	0.0622615	0.60263	-0.032769	0.536554
-0.0207821	0.609959	-0.0290865	0.591392	-0.0443668	0.590607	-0.0701582	0.544291	0.0471952	0.60226	-0.0271218	0.536601
-0.0204856	0.61064	-0.028776	0.591249	-0.0445074	0.590403	-0.0637984	0.543346	0.0299156	0.601891	0.00664324	0.536649
-0.0445787	0.611322	-0.0299432	0.591105	-0.0476043	0.590199	-0.057988	0.542402	0.0235663	0.601522	0.0890915	0.536696
-0.0488388	0.612004	-0.0322711	0.590962	-0.0536872	0.589994	-0.0537781	0.541458	0.0249617	0.601153	0.218019	0.536744
-0.0282311	0.612686	-0.0346792	0.590818	-0.0562512	0.58979	-0.0497051	0.540513	0.0247979	0.600783	0.344171	0.536791
-0.0196324	0.613367	-0.0345657	0.590675	-0.0545589	0.589586	-0.0474459	0.539569	0.0164519	0.600414	0.383055	0.536838
-0.024043	0.614049	-0.0323962	0.590531	-0.0494515	0.589382	-0.0480788	0.538624	0.00389392	0.600045	0.304912	0.536886
-0.0286173	0.614731	-0.0357377	0.590388	-0.0483691	0.589177	-0.052506	0.53768	-0.0104237	0.599676	0.166172	0.536933
-0.033936	0.615413	-0.0405767	0.590244	-0.0512693	0.588973	-0.0574043	0.536736	-0.0268914	0.599306	0.0384757	0.536981
-0.026712	0.616094	-0.0386984	0.590101	-0.0537515	0.588769	-0.0617066	0.535791	-0.0351026	0.598937	-0.0402677	0.537028
-0.0261874	0.616776	-0.0322416	0.589958	-0.0502082	0.588565	-0.064463	0.534847	-0.0388579	0.598568	-0.0708948	0.537076
-0.0269413	0.617458	-0.0324534	0.589814	-0.0398901	0.588361	-0.0644546	0.533903	-0.0405709	0.598198	-0.075251	0.537123
-0.0303805	0.61814	-0.037719	0.589671	-0.0232763	0.588156	-0.062389	0.532958	-0.0433584	0.597829	-0.069374	0.53717
-0.0301405	0.618821	-0.0400096	0.589527	-0.00233985	0.587952	-0.0598697	0.532014	-0.0468648	0.59746	-0.0622431	0.537218
-0.0272849	0.619503	-0.0349553	0.589384	0.0231852	0.587748	-0.0582862	0.531069	-0.0515285	0.597091	-0.0572801	0.537265
-0.030518	0.620185	-0.0240964	0.58924	0.0489659	0.587544	-0.0569061	0.530125	-0.0516125	0.596721	-0.0547509	0.537313
-0.0273823	0.620867	-0.0120797	0.589097	0.0798146	0.58734	-0.0530395	0.529181	-0.0530482	0.596352	-0.0532939	0.53736
-0.0262915	0.621548	-0.00735699	0.588953	0.130044	0.587135	-0.0472986	0.528236	-0.0538978	0.595983	-0.0516913	0.537407
-0.0251284	0.62223	-0.00870601	0.58881	0.206508	0.586931	-0.0424747	0.527292	-0.0554523	0.595614	-0.049456	0.537455
-0.0318318	0.622912	-0.0108602	0.588666	0.293171	0.586727	-0.0380829	0.526347	-0.0548791	0.595244	-0.0480395	0.537502
-0.034654	0.623594	-0.00932535	0.588523	0.36019	0.586523	-0.0321753	0.525403	-0.0490639	0.594875	-0.0480472	0.53755
-0.0381075	0.624275	-0.00347095	0.588379	0.376737	0.586319	-0.0238056	0.524459	-0.0301818	0.594506	-0.0497389	0.537597
-0.0354964	0.624501	0.00190472	0.587933	0.320472	0.585816	-0.012017	0.52428	-0.00910529	0.593937	-0.0522643	0.537953
-0.0240264	0.62427	0.00699975	0.587183	0.194565	0.585014	0.000343755	0.524867	-0.00189696	0.593168	-0.0546407	0.538619
-0.0287935	0.62404	0.0138567	0.586433	0.0405589	0.584213	0.011312	0.525455	0.028401	0.592399	-0.0564135	0.539284
-0.0373866	0.623809	0.019998	0.585683	-0.0906106	0.583411	0.0190183	0.526042	0.14368	0.59163	-0.0566605	0.53995
-0.0308391	0.623578	0.0228133	0.584933	-0.172753	0.58261	0.0217276	0.526629	0.287924	0.590861	-0.0541348	0.540615
-0.0202317	0.623347	0.0236123	0.584182	-0.20857	0.581809	0.0201401	0.527217	0.408715	0.590092	-0.0481214	0.541281
-0.0220355	0.623117	0.0232881	0.583432	-0.214261	0.581007	0.0144748	0.527804	0.387454	0.589323	-0.0416301	0.541946
-0.0299398	0.622886	0.0222895	0.582682	-0.207908	0.580206	0.0057624	0.528392	0.192273	0.588554	-0.0370266	0.542612
-0.0328067	0.622655	0.0235718	0.581932	-0.201601	0.579404	-0.00326896	0.528979	-0.00388594	0.587785	-0.0348063	0.543277
-0.0170491	0.622425	0.027877	0.581182	-0.199772	0.578603	-0.0123935	0.529566	-0.108531	0.587017	-0.0341617	0.543943
-0.00146893	0.622194	0.0317074	0.580432	-0.198306	0.577801	-0.0182592	0.530154	-0.106906	0.586248	-0.0332471	0.544608
0.00275854	0.621963	0.034585	0.579682	-0.191916	0.577	-0.0206642	0.530741	-0.0708188	0.585479	-0.0314327	0.545274
0.005845	0.621733	0.0355945	0.578932	-0.174264	0.576198	-0.0208485	0.531328	-0.0449957	0.58471	-0.0291853	0.545939
0.0224986	0.621502	0.0330286	0.578182	-0.151657	0.575397	-0.0222347	0.531916	-0.0230872	0.583941	-0.0261608	0.546605
0.0362653	0.621271	0.0251277	0.577432	-0.128569	0.574596	-0.0263994	0.532503	-0.0112041	0.583172	-0.021762	0.54727
0.0490193	0.621041	0.014392	0.576682	-0.108474	0.573794	-0.0332963	0.53309	-0.0232329	0.582403	-0.016923	0.547936
0.0515762	0.62081	0.00506314	0.575932	-0.0886594	0.572993	-0.0396145	0.533678	-0.04313	0.581634	-0.0105892	0.548601
0.0543006	0.620579	-0.000726586	0.575182	-0.071801	0.572191	-0.0435242	0.534265	-0.0527118	0.580865	-0.00359171	0.549267
0.0588159	0.620348	-0.00377303	0.574432	-0.0505287	0.57139	-0.0406313	0.534852	-0.0568292	0.580096	0.00301563	0.549932
0.0598396	0.620118	-0.00680527	0.573682	-0.0303099	0.570588	-0.0341593	0.53544	-0.0587517	0.579328	0.01027	0.550598
0.0650183	0.619887	-0.0106304	0.572932	-0.0127786	0.569787	-0.0267762	0.536027	-0.0567127	0.578559	0.0169259	0.551263
0.0594487	0.619656	-0.0129198	0.572182	-0.0234377	0.568985	-0.0192387	0.536614	-0.0610215	0.57779	0.0224	0.551929
0.0452299	0.619426	-0.0137793	0.571432	-0.0264061	0.568184	-0.0110087	0.537202	-0.0613478	0.577021	0.026507	0.552594
0.033961	0.619195	-0.0138237	0.570682	-0.0172152	0.567383	-0.000392647	0.537789	-0.0613448	0.576252	0.0281287	0.55326
0.0170522	0.618964	-0.0142926	0.569932	-0.0146286	0.566581	0.0125405	0.538376	-0.0607338	0.575483	0.0280353	0.553925
0.00802853	0.618734	-0.0168545	0.569181	-0.0102767	0.56578	0.0263834	0.538964	-0.0580438	0.574714	0.0255963	0.554591
-0.000232782	0.618503	-0.0212457	0.568431	-0.00790353	0.564978	0.0371685	0.539551	-0.0594827	0.573945	0.0213865	0.555256
-0.0157668	0.618272	-0.0263314	0.567681	-0.00401545	0.564177	0.0465585	0.540138	-0.0655247	0.573176	0.0171933	0.555922
-0.0306917	0.618041	-0.0328781	0.566931	-0.00103032	0.563375	0.0638461	0.540726	-0.0632149	0.572408	0.0129609	0.556587
-0.0478882	0.617811	-0.0393612	0.566181	0.0021874	0.562574	0.0849181	0.541313	-0.0544523	0.571639	0.00914209	0.557253
-0.0442068	0.61758	-0.0429835	0.565431	0.00338049	0.561772	0.0982222	0.5419	-0.053979	0.57087	0.00608565	0.557918
-0.0486971	0.617349	-0.0452892	0.564681	0.00351815	0.560971	0.102496	0.542488	-0.0588671	0.570101	0.0034069	0.558584
-0.0543636	0.617119	-0.0476586	0.563931	0.00359426	0.56017	0.0932475	0.543075	-0.057358	0.569332	0.00110317	0.559249
-0.0584737	0.616888	-0.0474117	0.563181	0.00510399	0.559368	0.0694229	0.543662	-0.0555396	0.568563	2.02701e-05	0.559915
-0.0622017	0.616657	-0.0465194	0.562431	0.00854466	0.558567	0.0437425	0.54425	-0.0532865	0.567794	-0.0013473	0.560581
-0.0535647	0.616427	-0.0453017	0.561681	0.0137246	0.557765	0.0200702	0.544837	-0.0550215	0.567025	-0.00297253	0.561246
-0.0611469	0.616196	-0.0412809	0.560931	0.0197107	0.556964	-0.00765462	0.545424	-0.0532855	0.566256	-0.00457962	0.561912
-0.070285	0.615965	-0.0385526	0.560181	0.0261978	0.556162	-0.0329482	0.546012	-0.0489788	0.565487	-0.00676271	0.562577
-0.0808687	0.615735	-0.0389851	0.559431	0.0329759	0.555361	-0.0579789	0.546599	-0.0437912	0.564719	-0.00846834	0.563243
-0.0753647	0.615504	-0.0419995	0.558681	0.0380039	0.55456	-0.0752815	0.547186	-0.0413267	0.56395	-0.0107243	0.563908
-0.0736067	0.615273	-0.0439369	0.557931	0.0390706	0.553758	-0.0728192	0.547774	-0.0430728	0.563181	-0.013218	0.564574
-0.0740053	0.615042	-0.0426538	0.557181	0.037157	0.552957	-0.0639458	0.548361	-0.0425974	0.562412	-0.0154431	0.565239
-0.0732691	0.614812	-0.0413637	0.556431	0.0337966	0.552155	-0.0712145	0.548948	-0.035396	0.561643	-0.0184057	0.565905
-0.0814274	0.614581	-0.0443732	0.555681	0.034058	0.551354	-0.0790015	0.549536	-0.0317069	0.560874	-0.0204354	0.56657
-0.0831057	0.61435	-0.0476044	0.554931	0.0393824	0.550552	-0.0724642	0.550123	-0.0335004	0.560105	-0.0222349	0.567236
-0.0919125	0.61412	-0.0473103	0.554181	0.0495609	0.549751	-0.0715476	0.55071	-0.031768	0.559336	-0.0250828	0.567901
-0.0807041	0.613889	-0.0463723	0.55343	0.0606671	0.548949	-0.0777106	0.551298	-0.0246107	0.558567	-0.0271525	0.568567
-0.00271902	0.613658	-0.0442305	0.55268	0.0704621	0.548148	-0.0788654	0.551885	-0.0188768	0.557798	-0.0299632	0.569232
0.122895	0.613428	-0.0423061	0.55193	0.0780326	0.547347	-0.0665095	0.552472	-0.0163189	0.55703	-0.0320902	0.569898
0.367597	0.613197	-0.0404944	0.55118	0.0853372	0.546545	-0.0613416	0.55306	-0.00983477	0.556261	-0.0338751	0.570563
0.691765	0.612966	-0.0354649	0.55043	0.0926238	0.545744	-0.0732602	0.553647	0.00418538	0.555492	-0.0354771	0.571229
0.916517	0.612736	-0.0249267	0.54968	0.09994	0.544942	-0.0919484	0.554234	0.0128852	0.554723	-0.0370917	0.571894
0.850425	0.612505	-0.015964	0.54893	0.106533	0.544141	-0.114986	0.554822	0.0186907	0.553954	-0.0386452	0.57256
0.56443	0.612274	-0.0180888	0.54818	0.11282	0.543339	-0.110231	0.555409	0.0272682	0.553185	-0.0413777	0.573225
0.263026	0.612043	-0.0349047	0.54743	0.118493	0.542538	-0.0623542	0.555996	0.0357521	0.552416	-0.0420949	0.573891
0.0900139	0.611813	-0.0543266	0.54668	0.123311	0.541736	0.0101901	0.556584	0.0449029	0.551647	-0.0254851	0.574556
0.0415849	0.611582	-0.0610545	0.54593	0.127869	0.540935	0.122722	0.557171	0.0500337	0.550878	0.0347125	0.575222
0.00765423	0.611351	-0.0519201	0.54518	0.131005	0.540134	0.261944	0.557758	0.0546637	0.550109	0.151969	0.575887
-0.0149867	0.611121	-0.0244807	0.54443	0.132141	0.539332	0.4037	0.558346	0.059463	0.549341	0.304539	0.576553
-0.0418914	0.61089	0.0191812	0.54368	0.130835	0.538531	0.490681	0.558933	0.0623441	0.548572	0.411705	0.577218
-0.0567453	0.610659	0.0661839	0.54293	0.128277	0.537729	0.389968	0.55952	0.0711662	0.547803	0.393839	0.577884
-0.062389	0.610429	0.0959571	0.54218	0.125622	0.536928	0.169673	0.560108	0.0744431	0.547034	0.265607	0.578549
-0.06192	0.610198	0.094266	0.54143	0.122049	0.536126	0.00188768	0.560695	0.0718018	0.546265	0.107749	0.579215
-0.0609072	0.609967	0.0556137	0.54068	0.117498	0.535325	-0.0568952	0.561283	0.0727229	0.545496	-0.0131961	0.57988
-0.0556462	0.60974	-0.00792858	0.540856	0.111147	0.535904	-0.0303078	0.561397	0.0730736	0.54553	-0.0734561	0.580431
-0.0696127	0.609518	-0.0820184	0.541958	0.101759	0.537862	0.0034238	0.561038	0.0717452	0.546367	-0.0908501	0.580867
-0.0699365	0.609295	-0.165007	0.543061	0.0902769	0.539821	0.00780036	0.560679	0.0685947	0.547204	-0.0877662	0.581303
-0.0635325	0.609072	-0.238324	0.544164	0.0778225	0.54178	-0.0148058	0.56032	0.0650804	0.548041	-0.0788761	0.581739
-0.0646116	0.608849	-0.287435	0.545266	0.0652748	0.543738	-0.047718	0.559961	0.0583596	0.548879	-0.0706504	0.582175
-0.0723814	0.608626	-0.31316	0.546369	0.0517575	0.545697	-0.0623904	0.559602	0.0523403	0.549716	-0.0649226	0.582611
-0.0689792	0.608404	-0.311337	0.547471	0.0395384	0.547656	-0.0583557	0.559243	0.049697	0.550553	-0.0612891	0.583047
-0.077414	0.608181	-0.279557	0.548574	0.0278444	0.549615	-0.0552724	0.558884	0.0442423	0.55139	-0.0591331	0.583483
-0.0644956	0.607958	-0.23307	0.549676	0.017605	0.551573	-0.0577588	0.558525	0.0353465	0.552227	-0.057332	0.583919
-0.0638556	0.607735	-0.182538	0.550779	0.00749892	0.553532	-0.0573815	0.558166	0.0259475	0.553064	-0.0560186	0.584355
-0.069579	0.607512	-0.134122	0.551882	-0.00180098	0.555491	-0.0533219	0.557808	0.0190674	0.553901	-0.0546927	0.58479
-0.0702185	0.60729	-0.0914292	0.552984	-0.0109437	0.55745	-0.0515357	0.557449	0.0094108	0.554738	-0.054107	0.585226
-0.0626685	0.607067	-0.0575075	0.554087	-0.0191258	0.559408	-0.0521949	0.55709	-0.00161474	0.555575	-0.0529057	0.585662
-0.0662778	0.606844	-0.0346882	0.555189	-0.0253207	0.561367	-0.0509743	0.556731	-0.0111081	0.556412	-0.0516355	0.586098
-0.0531007	0.606621	-0.0235623	0.556292	-0.0294629	0.563326	-0.0485261	0.556372	-0.0151039	0.557249	-0.0500519	0.586534
-0.0466127	0.606398	-0.0220749	0.557394	-0.0331057	0.565285	-0.0468878	0.556013	-0.0208391	0.558087	-0.0485966	0.58697
-0.0492198	0.606176	-0.0228749	0.558497	-0.0353715	0.567243	-0.047095	0.555654	-0.0208998	0.558924	-0.0467813	0.587406
-0.0580979	0.605953	-0.018728	0.559599	-0.0372067	0.569202	-0.048962	0.555295	-0.0139724	0.559761	-0.0448531	0.587842
-0.0517131	0.60573	-0.0125568	0.560702	-0.0393613	0.571161	-0.0499358	0.554936	-0.0155764	0.560598	-0.0418882	0.588278
-0.0524434	0.605507	-0.0061942	0.561805	-0.0428794	0.57312	-0.0510345	0.554577	-0.0258547	0.561435	-0.0404728	0.588714
-0.0584571	0.605284	-0.000836628	0.562907	-0.0466879	0.575078	-0.0504666	0.554218	-0.0318511	0.562272	-0.0387332	0.58915
-0.0525005	0.605062	-0.000547783	0.56401	-0.0482001	0.577037	-0.0472612	0.553859	-0.0337969	0.563109	-0.036531	0.589586
-0.0476465	0.604839	-0.00569506	0.565112	-0.0476625	0.578996	-0.0435155	0.5535	-0.0365834	0.563946	-0.034289	0.590022
-0.0450181	0.604616	-0.00972859	0.566215	-0.0463135	0.580955	-0.0370464	0.553142	-0.0440073	0.564783	-0.0313563	0.590458
-0.0448326	0.604393	-0.00816485	0.567317	-0.0450654	0.582913	-0.0301251	0.552783	-0.0426534	0.56562	-0.0281854	0.590894
-0.046237	0.60417	-0.00470746	0.56842	-0.0450358	0.584872	-0.02434	0.552424	-0.0446173	0.566457	-0.0245804	0.59133
-0.0397223	0.603948	-0.00370731	0.569523	-0.0466164	0.586831	-0.019852	0.552065	-0.0467818	0.567294	-0.0209099	0.591766
-0.039236	0.603725	-0.00385179	0.570625	-0.0500127	0.58879	-0.0166269	0.551706	-0.0442847	0.568132	-0.018073	0.592202
-0.0344572	0.603502	-0.00607537	0.571728	-0.0542429	0.590748	-0.0145912	0.551347	-0.0368844	0.568969	-0.0142569	0.592638
-0.021238	0.603279	-0.00807519	0.57283	-0.057592	0.592707	-0.0143643	0.550988	-0.0228239	0.569806	-0.00839881	0.593074
-0.00635894	0.603056	-0.006439	0.573933	-0.0598341	0.594666	-0.0134636	0.550629	-0.0159409	0.570643	-0.00245319	0.59351
0.00649072	0.602834	0.000137963	0.575035	-0.0604189	0.596625	-0.00829957	0.55027	-0.0155964	0.57148	0.00270683	0.593946
0.0187998	0.602611	0.00792701	0.576138	-0.0599439	0.598583	-0.000162412	0.549911	-0.0147813	0.572317	0.00847845	0.594382
0.0322686	0.602388	0.0101207	0.57724	-0.0594485	0.600542	0.00677628	0.549552	-0.00808444	0.573154	0.0133249	0.594818
0.0434805	0.602165	0.00788701	0.578343	-0.0592335	0.602501	0.0125939	0.549193	-0.000616862	0.573991	0.0159803	0.595254
0.0481919	0.601942	0.00278409	0.579446	-0.0588201	0.604459	0.0209928	0.548835	-0.000692801	0.574828	0.0168804	0.59569
0.050212	0.60172	-0.00108597	0.580548	-0.0569314	0.606418	0.0320442	0.548476	-0.000569354	0.575665	0.0148561	0.596126
0.0586316	0.601497	-0.000220815	0.581651	-0.0547798	0.608377	0.045547	0.548117	0.00242865	0.576502	0.0108677	0.596562
0.0803871	0.601274	0.00355403	0.582753	-0.0523445	0.610336	0.057858	0.547758	0.00267405	0.57734	0.00619892	0.596998
0.0897046	0.601051	0.00621783	0.583856	-0.0503633	0.612294	0.065113	0.547399	0.00473092	0.578177	0.00184342	0.597434
0.0991879	0.600828	0.0062335	0.584958	-0.0484942	0.614253	0.0661955	0.54704	0.0103628	0.579014	-0.000834668	0.597869
0.101962	0.600606	0.00702059	0.586061	-0.0469092	0.616212	0.0622782	0.546681	0.0143022	0.579851	-0.0032192	0.598305
0.0780577	0.600383	0.00945301	0.587164	-0.0461239	0.618171	0.0571195	0.546322	0.0184322	0.580688	-0.00630499	0.598741
0.0591187	0.60016	0.011997	0.588266	-0.0457295	0.620129	0.0515434	0.545963	0.0192071	0.581525	-0.0088212	0.599177
0.0467832	0.599937	0.0145485	0.589369	-0.0453516	0.622088	0.0452142	0.545604	0.0182516	0.582362	-0.0111494	0.599613
0.0533651	0.599714	0.0180338	0.590471	-0.0455272	0.624047	0.0391402	0.545245	0.0201259	0.583199	-0.0135398	0.600049
0.0493515	0.599492	0.0200077	0.591574	-0.0445019	0.626006	0.0326543	0.544886	0.0232159	0.584036	-0.0153097	0.600485
0.020529	0.599269	0.0186204	0.592676	-0.0422457	0.627964	0.025336	0.544527	0.0229419	0.584873	-0.0169403	0.600921
0.00739444	0.599046	0.0180259	0.593779	-0.0401636	0.629923	0.016565	0.544169	0.0216512	0.58571	-0.0183325	0.601357
-0.00247537	0.598823	0.0184937	0.594881	-0.0385781	0.631882	0.00797625	0.54381	0.0228202	0.586547	-0.019937	0.601793
-0.00796783	0.5986	0.0200396	0.595984	-0.0375186	0.633841	0.00112923	0.543451	0.025152	0.587385	-0.0211228	0.602229
-0.00401193	0.598378	0.0196338	0.597087	-0.0367106	0.635799	-0.000945721	0.543092	0.0224568	0.588222	-0.0226591	0.602665
0.000364802	0.598155	0.0177176	0.598189	-0.035664	0.637758	-7.94581e-05	0.542733	0.0185762	0.589059	-0.0242384	0.603101
-0.0162205	0.597932	0.0228721	0.599292	-0.0330718	0.639717	6.59181e-05	0.542374	0.0137572	0.589896	-0.0272285	0.603537
-0.0179611	0.597709	0.0355484	0.600394	-0.0281362	0.641676	-0.000806554	0.542015	0.00952318	0.590733	-0.0314338	0.603973
-0.0217324	0.597486	0.0461601	0.601497	-0.0222334	0.643634	-0.00431297	0.541656	0.00868908	0.59157	-0.029551	0.604409
-0.0263312	0.597264	0.0478326	0.602599	-0.0154801	0.645593	-0.00742786	0.541297	0.00675823	0.592407	0.00036848	0.604845
-0.016245	0.597041	0.047777	0.603702	-0.0087422	0.647552	-0.00897515	0.540938	0.00667507	0.593244	0.0831827	0.605281
-0.00277444	0.596818	0.0472355	0.604805	0.000486279	0.649511	-0.00820581	0.540579	0.00276971	0.594081	0.220612	0.605717
-0.00190547	0.596595	0.0448512	0.605907	0.0077699	0.651469	0.00109569	0.54022	-0.000335053	0.594918	0.361615	0.606153
-0.0162199	0.596372	0.0471264	0.60701	0.0142703	0.653428	0.0205547	0.539861	-0.00428143	0.595755	0.411324	0.606589
-0.0219159	0.59615	0.0552162	0.608112	0.018401	0.655387	0.0429705	0.539503	-0.00756508	0.596593	0.332232	0.607025
-0.0253778	0.595927	0.0638322	0.609215	0.0202633	0.657346	0.0611675	0.539144	-0.00844539	0.59743	0.182176	0.607461
-0.0233025	0.595704	0.0683181	0.610317	0.0201787	0.659304	0.072948	0.538785	-0.00689318	0.598267	0.0407387	0.607897
-0.0211223	0.595705	0.0655473	0.610602	0.019482	0.659538	0.0825864	0.538865	-0.00949316	0.598593	-0.0468246	0.607721
-0.0123942	0.595931	0.0611132	0.610068	0.0188988	0.658047	0.0930848	0.539385	-0.00982581	0.598408	-0.0813535	0.606935
-0.0139916	0.596157	0.0634825	0.609535	0.0187114	0.656555	0.102496	0.539905	-0.01034	0.598223	-0.0864886	0.606148
-0.0197958	0.596382	0.0740531	0.609002	0.0189012	0.655064	0.106161	0.540425	-0.015589	0.598037	-0.0796392	0.605361
-0.0149326	0.596608	0.0826063	0.608468	0.0183439	0.653573	0.107463	0.540945	-0.0149294	0.597852	-0.0712117	0.604574
-0.0162179	0.596833	0.0843352	0.607935	0.0153249	0.652081	0.108338	0.541465	-0.0181338	0.597667	-0.0648732	0.603787
-0.0233181	0.597059	0.0866902	0.607401	0.0134948	0.65059	0.102662	0.541985	-0.0187346	0.597482	-0.0605249	0.603001
-0.028761	0.597285	0.0899417	0.606868	0.014652	0.649099	0.0822693	0.542505	-0.0129701	0.597297	-0.0576339	0.602214
-0.0258481	0.59751	0.0949313	0.606334	0.020791	0.647607	0.0486613	0.543025	-0.00985607	0.597112	-0.0550879	0.601427
-0.0255135	0.597736	0.103123	0.605801	0.0247967	0.646116	0.0163475	0.543545	-0.0184505	0.596927	-0.0535873	0.60064
-0.0292792	0.597961	0.109893	0.605267	0.0240205	0.644625	-0.00282743	0.544065	-0.0226816	0.596742	-0.0518156	0.599853
-0.0303607	0.598187	0.116293	0.604734	0.0166593	0.643134	-0.0137032	0.544585	-0.0187592	0.596557	-0.0503649	0.599067
-0.0279649	0.598412	0.124641	0.6042	0.00538366	0.641642	-0.0299379	0.545105	-0.0172625	0.596372	-0.0486395	0.59828
-0.0295401	0.598638	0.131325	0.603667	-0.00701385	0.640151	-0.040202	0.545625	-0.0200432	0.596186	-0.0466635	0.597493
-0.0286026	0.598864	0.132349	0.603134	-0.0165764	0.63866	-0.0365912	0.546145	-0.0246394	0.596001	-0.0452437	0.596706
-0.0143159	0.599089	0.130351	0.6026	-0.0216374	0.637168	-0.0376408	0.546665	-0.019705	0.595816	-0.0432952	0.59592
-0.0123421	0.599315	0.13233	0.602067	-0.0261851	0.635677	-0.0470639	0.547185	-0.0150603	0.595631	-0.0409369	0.595133
-0.0230149	0.59954	0.138282	0.601533	-0.0333056	0.634186	-0.052188	0.547705	-0.0168276	0.595446	-0.0384613	0.594346
-0.0236333	0.599766	0.14822	0.601	-0.044083	0.632694	-0.0532914	0.548225	-0.0154532	0.595261	-0.0360349	0.593559
-0.0306381	0.599992	0.158004	0.600466	-0.0549704	0.631203	-0.0637104	0.548745	-0.00498972	0.595076	-0.0341489	0.592772
-0.0150838	0.600217	0.163421	0.599933	-0.0616822	0.629712	-0.0707786	0.549265	0.00734442	0.594891	-0.0315956	0.591986
-0.0144528	0.600443	0.167211	0.599399	-0.0612917	0.62822	-0.0661415	0.549785	0.0106074	0.594706	-0.0299087	0.591199
-0.0187827	0.600668	0.170985	0.598866	-0.0602715	0.626729	-0.0679231	0.550305	0.0147413	0.594521	-0.0279092	0.590412
-0.0118389	0.600894	0.177049	0.598332	-0.0630807	0.625238	-0.0786043	0.550825	0.0248141	0.594336	-0.0258264	0.589625
-0.009714	0.60112	0.181824	0.597799	-0.0660735	0.623746	-0.0814482	0.551345	0.0364755	0.59415	-0.0234968	0.588838
-0.0111353	0.601345	0.182444	0.597265	-0.0642215	0.622255	-0.0827159	0.551865	0.0442701	0.593965	-0.0209912	0.588052
-0.0181469	0.601571	0.18593	0.596732	-0.0583875	0.620764	-0.0758153	0.552385	0.0565882	0.59378	-0.0178049	0.587265
-0.0219192	0.601796	0.19267	0.596199	-0.0533352	0.619273	-0.038158	0.552905	0.0715548	0.593595	-0.0132093	0.586478
-0.0279028	0.602022	0.19523	0.595665	-0.0519869	0.617781	0.04682	0.553425	0.078715	0.59341	-0.0073404	0.585691
-0.0274048	0.602248	0.195809	0.595132	-0.0546427	0.61629	0.185979	0.553945	0.0617012	0.593225	0.00012327	0.584905
-0.023607	0.602473	0.194049	0.594598	-0.0580195	0.614799	0.336806	0.554465	0.0384111	0.59304	0.00900815	0.584118
-0.0318481	0.602699	0.188071	0.594065	-0.0615182	0.613307	0.473576	0.554985	0.0326555	0.592855	0.0191698	0.583331
-0.0310522	0.602924	0.181211	0.593531	-0.0653912	0.611816	0.490114	0.555505	0.0396351	0.59267	0.029344	0.582544
-0.0194101	0.60315	0.175974	0.592998	-0.0688012	0.610325	0.304379	0.556025	0.0412569	0.592485	0.0376598	0.581757
-0.0211759	0.603375	0.168428	0.592464	-0.0652672	0.608833	0.0838314	0.556545	0.0324799	0.5923	0.0434896	0.580971
-0.0250885	0.603601	0.155732	0.591931	-0.0510987	0.607342	-0.0116639	0.557065	0.0156711	0.592114	0.0459835	0.580184
-0.0255373	0.603827	0.144079	0.591397	-0.0249922	0.605851	0.011377	0.557585	0.00204914	0.591929	0.0455701	0.579397
-0.0221557	0.604052	0.135902	0.590864	0.00924785	0.604359	0.0574801	0.558105	-0.0106724	0.591744	0.0429668	0.57861
-0.0285775	0.604278	0.129873	0.590331	0.0432817	0.602868	0.0615859	0.558625	-0.0220238	0.591559	0.0390662	0.577823
-0.0213811	0.604503	0.123568	0.589797	0.0684532	0.601377	0.0199018	0.559145	-0.0331593	0.591374	0.0344657	0.577037
-0.024441	0.604729	0.115114	0.589264	0.0914048	0.599885	-0.0276296	0.559665	-0.042574	0.591189	0.0303314	0.57625
-0.0420068	0.604955	0.106299	0.58873	0.127296	0.598394	-0.0386767	0.560185	-0.0478905	0.591004	0.0266381	0.575463
-0.0413687	0.60518	0.0972631	0.588197	0.186838	0.596903	-0.0338366	0.560705	-0.051205	0.590819	0.023038	0.574676
-0.0325066	0.605406	0.086523	0.587663	0.257305	0.595412	-0.0346278	0.561225	-0.050183	0.590634	0.0203478	0.57389
-0.0238826	0.605631	0.0750436	0.58713	0.306545	0.59392	-0.0390302	0.561745	-0.0481324	0.590449	0.0177592	0.573103
-0.0314958	0.605857	0.0626553	0.586596	0.30015	0.592429	-0.0387882	0.562265	-0.0483638	0.590263	0.0152617	0.572316
-0.0334797	0.606083	0.0533758	0.586063	0.221066	0.590938	-0.0329138	0.562786	-0.0450279	0.590078	0.0132856	0.571529
-0.0321208	0.606308	0.0481897	0.585529	0.0874517	0.589446	-0.0312862	0.563306	-0.0466251	0.589893	0.0112994	0.570742
-0.0312932	0.606534	0.0427244	0.584996	-0.043782	0.587955	-0.0341221	0.563826	-0.0494478	0.589708	0.00928877	0.569956
-0.0371835	0.606759	0.0360215	0.584463	-0.128556	0.586464	-0.0375647	0.564346	-0.0459894	0.589523	0.00737531	0.569169
-0.0400948	0.606985	0.0271421	0.583929	-0.163011	0.584972	-0.0373072	0.564866	-0.0310595	0.589338	0.00484673	0.568382
-0.0424334	0.607211	0.0181046	0.583396	-0.171938	0.583481	-0.0364585	0.565386	-0.0111304	0.589153	0.00264393	0.567595
-0.0360977	0.607436	0.0131036	0.582862	-0.17362	0.58199	-0.0363519	0.565906	-0.00536707	0.588968	0.00094035	0.566809
-0.0275257	0.607662	0.0121965	0.582329	-0.176981	0.580498	-0.0371446	0.566426	0.000379791	0.588783	-0.000554071	0.566022
-0.0150352	0.607887	0.00945989	0.581795	-0.179978	0.579007	-0.0368759	0.566946	0.0837248	0.588598	-0.00227405	0.565235
-0.0241978	0.608113	0.00323824	0.581262	-0.185172	0.577516	-0.0383391	0.567466	0.220222	0.588413	-0.00485637	0.564448
-0.0303184	0.608339	-0.00247152	0.580728	-0.192107	0.576024	-0.0395277	0.567986	0.347624	0.588227	-0.00739878	0.563661
-0.034602	0.608564	-0.0030333	0.580195	-0.195624	0.574533	-0.0382554	0.568506	0.392032	0.588042	-0.00964082	0.562875
-0.0279282	0.60879	-0.00151237	0.579661	-0.186946	0.573042	-0.0351882	0.569026	0.249004	0.587857	-0.0122698	0.562088
-0.0307826	0.609015	-0.000658856	0.579128	-0.169192	0.571551	-0.030228	0.569546	0.0505235	0.587672	-0.014041	0.561301
-0.0332076	0.609241	-0.00155404	0.578594	-0.142381	0.570059	-0.0245594	0.570066	-0.0790595	0.587487	-0.0157865	0.560514
-0.0331106	0.609466	-0.00383368	0.578061	-0.114116	0.568568	-0.0244521	0.570586	-0.110061	0.587302	-0.0174842	0.559727
-0.0349282	0.609692	-0.0040332	0.577528	-0.0831183	0.567077	-0.0292748	0.571106	-0.0852158	0.587117	-0.0185675	0.558941
-0.0363344	0.609918	-0.00426094	0.576994	-0.0625819	0.565585	-0.0257646	0.571626	-0.0617213	0.586932	-0.0194893	0.558154
-0.0372107	0.609978	-0.00735855	0.576377	-0.041743	0.564423	-0.0149602	0.571764	-0.0410095	0.586786	-0.0203565	0.557293
-0.0437155	0.609872	-0.0133741	0.575677	-0.0417178	0.563591	-0.00639644	0.571521	-0.0227613	0.586679	-0.021159	0.556358
-0.0495731	0.609767	-0.0189746	0.574977	-0.0589884	0.562758	-0.00162367	0.571278	-0.0219252	0.586572	-0.0219537	0.555423
-0.0318478	0.609661	-0.0194775	0.574277	-0.0394932	0.561925	0.00203522	0.571034	-0.0355004	0.586465	-0.0222843	0.554488
-0.0280134	0.609556	-0.0126204	0.573577	-0.0297424	0.561093	0.00517238	0.570791	-0.0529834	0.586357	-0.0224334	0.553553
-0.033854	0.60945	-0.00420813	0.572877	-0.0201333	0.56026	0.005772	0.570548	-0.056856	0.58625	-0.0229261	0.552618
-0.0325518	0.609345	-0.0011566	0.572177	-0.0168354	0.559428	0.00855436	0.570305	-0.0598434	0.586143	-0.0227388	0.551683
-0.0337692	0.609239	-0.00365493	0.571477	-0.0116764	0.558595	0.0141115	0.570061	-0.0604752	0.586036	-0.022269	0.550748
-0.0438583	0.609134	-0.00475447	0.570777	-0.00800313	0.557762	0.0202006	0.569818	-0.0630805	0.585929	-0.0220612	0.549814
-0.0391462	0.609028	-0.0036331	0.570077	-0.00237618	0.55693	0.0260779	0.569575	-0.0646401	0.585822	-0.0216308	0.548879
-0.0186735	0.608923	-0.00236289	0.569377	0.00154425	0.556097	0.0280488	0.569332	-0.0606279	0.585715	-0.0216142	0.547944
0.000837118	0.608818	-0.00239203	0.568677	0.00656199	0.555265	0.0256814	0.569089	-0.0560761	0.585608	-0.0213711	0.547009
0.0182854	0.608712	-0.00390229	0.567977	0.00925736	0.554432	0.023662	0.568845	-0.0611221	0.585501	-0.0209192	0.546074
0.0309528	0.608607	-0.00809639	0.567277	0.0129444	0.553599	0.0208782	0.568602	-0.059072	0.585394	-0.0210354	0.545139
0.0421722	0.608501	-0.010971	0.566577	0.0157163	0.552767	0.0163883	0.568359	-0.0623655	0.585287	-0.0209927	0.544204
0.0409413	0.608396	-0.00976517	0.565877	0.0198148	0.551934	0.0110597	0.568116	-0.0644523	0.58518	-0.0209177	0.543269
0.0468474	0.60829	-0.00888074	0.565177	0.0234107	0.551102	0.00437576	0.567873	-0.0640282	0.585073	-0.0211214	0.542334
0.0618932	0.608185	-0.00810177	0.564477	0.0270068	0.550269	-0.00532389	0.567629	-0.0639629	0.584966	-0.0214317	0.541399
0.0703444	0.608079	-0.00918725	0.563777	0.028036	0.549436	-0.0199479	0.567386	-0.0582612	0.584859	-0.0215592	0.540464
0.063579	0.607974	-0.00983771	0.563077	0.0298129	0.548604	-0.0340959	0.567143	-0.0570072	0.584751	-0.0224018	0.539529
0.0607944	0.607868	-0.0049915	0.562377	0.0328654	0.547771	-0.0417683	0.5669	-0.0558552	0.584644	-0.0225034	0.538594
0.0349535	0.607763	0.000511815	0.561677	0.0385262	0.546939	-0.0450004	0.566656	-0.0527141	0.584537	-0.022639	0.537659
0.0179808	0.607657	0.00116108	0.560977	0.0437834	0.546106	-0.0470465	0.566413	-0.0511245	0.58443	-0.0224579	0.536725
0.0207683	0.607552	-0.00376021	0.560277	0.048987	0.545273	-0.0508939	0.56617	-0.0526597	0.584323	-0.0217953	0.53579
0.0141014	0.607446	-0.00819879	0.559577	0.0520367	0.544441	-0.0559521	0.565927	-0.0479403	0.584216	-0.0216405	0.534855
-0.00228607	0.607341	-0.00933425	0.558877	0.0551317	0.543608	-0.0603769	0.565684	-0.0431528	0.584109	-0.0220661	0.53392
-0.0232643	0.607235	-0.00754307	0.558177	0.0585008	0.542776	-0.065946	0.56544	-0.0520227	0.584002	-0.0221871	0.532985
-0.0351374	0.60713	-0.0030812	0.557477	0.0647268	0.541943	-0.070985	0.565197	-0.0551975	0.583895	-0.0231266	0.53205
-0.04367	0.607025	-0.00187918	0.556777	0.0719979	0.54111	-0.0701936	0.564954	-0.0546338	0.583788	-0.0236454	0.531115
-0.0505243	0.606919	-0.00640144	0.556077	0.0794201	0.540278	-0.0625195	0.564711	-0.0473607	0.583681	-0.0241918	0.53018
-0.05481	0.606814	-0.0110685	0.555377	0.0860042	0.539445	-0.052585	0.564468	-0.0395945	0.583574	-0.0246701	0.529245
-0.0606756	0.606708	-0.00841974	0.554677	0.0927439	0.538612	-0.0404805	0.564224	-0.0392911	0.583467	-0.0250573	0.52831
-0.0728013	0.606603	-0.00233927	0.553977	0.100152	0.53778	-0.0279172	0.563981	-0.0369328	0.58336	-0.0253262	0.527375
-0.0835975	0.606497	-0.000204008	0.553277	0.107028	0.536947	-0.0170804	0.563738	-0.0230662	0.583253	-0.0255478	0.52644
-0.083666	0.606392	-0.000825471	0.552577	0.114854	0.536115	-0.00900637	0.563495	-0.0172216	0.583145	-0.026144	0.525505
-0.0821704	0.606286	-0.00430274	0.551877	0.123757	0.535282	0.000605873	0.563251	-0.0177895	0.583038	-0.027475	0.52457
-0.0824474	0.606181	-0.0080006	0.551177	0.134114	0.534449	0.0207953	0.563008	-0.0177947	0.582931	-0.0253535	0.523635
-0.0708294	0.606075	-0.0094255	0.550477	0.144404	0.533617	0.0393819	0.562765	-0.0125636	0.582824	-0.0023097	0.522701
-0.062935	0.60597	-0.0120948	0.549777	0.15302	0.532784	0.049135	0.562522	-0.0018805	0.582717	0.0649833	0.521766
-0.0775991	0.605864	-0.0134278	0.549077	0.158535	0.531952	0.054094	0.562279	0.00701627	0.58261	0.180411	0.520831
-0.062739	0.605759	-0.0124685	0.548377	0.159293	0.531119	0.0528961	0.562035	0.0149357	0.582503	0.3115	0.519896
-0.0416826	0.605653	-0.00984877	0.547677	0.155387	0.530286	0.039751	0.561792	0.0259147	0.582396	0.378373	0.518961
-0.0542288	0.605548	-0.00391965	0.546977	0.148524	0.529454	0.0178015	0.561549	0.0367141	0.582289	0.329881	0.518026
-0.0750033	0.605442	0.000232915	0.546277	0.140785	0.528621	-0.00606702	0.561306	0.0510331	0.582182	0.202761	0.517091
-0.103718	0.605337	-0.00245111	0.545577	0.132541	0.527789	-0.0332394	0.561062	0.0596916	0.582075	0.0690126	0.516156
-0.106415	0.605232	-0.00660104	0.544877	0.123897	0.526956	-0.0629605	0.560819	0.0647486	0.581968	-0.0229674	0.515221
-0.0584608	0.605126	-0.00819078	0.544177	0.115507	0.526123	-0.0818149	0.560576	0.076539	0.581861	-0.0637959	0.514286
0.0366597	0.605021	-0.00647409	0.543477	0.106245	0.525291	-0.0902572	0.560333	0.0885169	0.581754	-0.0732368	0.513351
0.228933	0.604915	-0.00213578	0.542776	0.095957	0.524458	-0.0994695	0.56009	0.0897414	0.581647	-0.0701254	0.512416
0.552913	0.60481	-0.00198923	0.542076	0.0860616	0.523626	-0.109842	0.559846	0.0842279	0.581539	-0.0662605	0.511481
0.872279	0.604704	-0.00746243	0.541376	0.0762554	0.522793	-0.108802	0.559603	0.086498	0.581432	-0.0651439	0.510546
0.979862	0.604599	-0.0130145	0.540676	0.0667132	0.52196	-0.100571	0.55936	0.0870997	0.581325	-0.0664322	0.509612
0.783889	0.604493	-0.0117344	0.539976	0.0547561	0.521128	-0.102635	0.559117	0.0845268	0.581218	-0.068862	0.508677
0.452593	0.604388	-0.00688942	0.539276	0.0398613	0.520295	-0.112485	0.558874	0.082211	0.581111	-0.0695281	0.507742
0.179093	0.604282	-0.00568555	0.538576	0.0243466	0.519463	-0.117019	0.55863	0.0788864	0.581004	-0.067769	0.506807
0.0741225	0.604177	-0.00781188	0.537876	0.0104739	0.51863	-0.110669	0.558387	0.0764806	0.580897	-0.0629695	0.505872
0.0301176	0.604071	-0.0112644	0.537176	3.93013e-05	0.517797	-0.101736	0.558144	0.0710042	0.58079	-0.0569216	0.504937
0.000167379	0.603966	-0.0134355	0.536476	-0.00618328	0.516965	-0.10502	0.557901	0.0616648	0.580683	-0.0522349	0.504002
-0.0327525	0.60386	-0.0139465	0.535776	-0.0110083	0.516132	-0.114663	0.557657	0.0602399	0.580576	-0.0496229	0.503067
-0.0377047	0.603755	-0.0163007	0.535076	-0.0151192	0.515299	-0.107712	0.557414	0.0612585	0.580469	-0.0478698	0.502132
-0.0471923	0.603649	-0.0214024	0.534376	-0.0201462	0.514467	-0.104851	0.557171	0.0534973	0.580362	-0.0468033	0.501197
-0.0573719	0.603544	-0.0236694	0.533676	-0.0259776	0.513634	-0.115399	0.556928	0.0416482	0.580255	-0.0452683	0.500262
-0.0622419	0.603439	-0.0202966	0.532976	-0.0329216	0.512802	-0.114248	0.556685	0.0313163	0.580148	-0.042856	0.499327
-0.0658037	0.603333	-0.0167892	0.532276	-0.0389207	0.511969	-0.0717104	0.556441	0.0271701	0.580041	-0.0409048	0.498392
-0.0685718	0.603379	-0.0163769	0.532434	-0.0438281	0.512647	0.0304657	0.556266	0.0246966	0.580373	-0.038212	0.498332
-0.0668616	0.603576	-0.0148912	0.533448	-0.0458949	0.514837	0.185892	0.556157	0.0171915	0.581146	-0.0359613	0.499147
-0.0710851	0.603773	-0.012475	0.534463	-0.0452443	0.517026	0.34365	0.556049	0.00569834	0.581919	-0.0336186	0.499961
-0.072582	0.60397	-0.00990342	0.535477	-0.041458	0.519215	0.464737	0.55594	0.0012703	0.582692	-0.0309885	0.500776
-0.072898	0.604168	-0.00915139	0.536492	-0.0363979	0.521404	0.414767	0.555832	0.000532018	0.583465	-0.0284892	0.50159
-0.0835753	0.604365	-0.0112047	0.537506	-0.034382	0.523594	0.192942	0.555724	-0.00203863	0.584238	-0.0260203	0.502405
-0.0775111	0.604562	-0.0155016	0.538521	-0.0351062	0.525783	0.0261794	0.555615	-0.0101534	0.58501	-0.0223091	0.503219
-0.0728573	0.604759	-0.0205009	0.539536	-0.0365316	0.527972	-0.00571986	0.555507	-0.0182681	0.585783	-0.0179521	0.504034
-0.0736637	0.604956	-0.0245188	0.54055	-0.0378371	0.530161	0.0222834	0.555399	-0.0284376	0.586556	-0.0122312	0.504848
-0.0775577	0.605154	-0.0263468	0.541565	-0.0394418	0.532351	0.0352398	0.55529	-0.0313393	0.587329	-0.00536686	0.505663
-0.0674788	0.605351	-0.024619	0.542579	-0.041322	0.53454	0.0281363	0.555182	-0.0297621	0.588102	0.0024574	0.506477
-0.063036	0.605548	-0.0250531	0.543594	-0.0431389	0.536729	0.000612315	0.555073	-0.0338067	0.588875	0.0116814	0.507292
-0.0667995	0.605745	-0.0284637	0.544609	-0.0444292	0.538918	-0.0315677	0.554965	-0.036839	0.589648	0.0220049	0.508106
-0.0770567	0.605942	-0.030624	0.545623	-0.044915	0.541107	-0.0374649	0.554857	-0.0361969	0.59042	0.0322301	0.508921
-0.0818811	0.606139	-0.0274773	0.546638	-0.0448279	0.543297	-0.0380887	0.554748	-0.0359857	0.591193	0.0417667	0.509735
-0.0603145	0.606337	-0.0227987	0.547652	-0.0449652	0.545486	-0.0536349	0.55464	-0.0338304	0.591966	0.0499646	0.51055
-0.0529613	0.606534	-0.0204019	0.548667	-0.0444107	0.547675	-0.0652518	0.554532	-0.0317153	0.592739	0.0560333	0.511364
-0.0623712	0.606731	-0.0205272	0.549682	-0.0426309	0.549864	-0.0676907	0.554423	-0.0346757	0.593512	0.0593365	0.512179
-0.0630615	0.606928	-0.023399	0.550696	-0.0415925	0.552054	-0.0668778	0.554315	-0.0399883	0.594285	0.059808	0.512993
-0.0597176	0.607125	-0.0256745	0.551711	-0.0421628	0.554243	-0.0657557	0.554207	-0.0375601	0.595057	0.0580947	0.513808
-0.058198	0.607323	-0.0239973	0.552725	-0.0437074	0.556432	-0.0632647	0.554098	-0.0331089	0.59583	0.0546762	0.514622
-0.0529764	0.60752	-0.0212912	0.55374	-0.0435399	0.558621	-0.0623269	0.55399	-0.0281027	0.596603	0.0503039	0.515437
-0.0607321	0.607717	-0.0187512	0.554755	-0.0421294	0.560811	-0.060236	0.553881	-0.0227185	0.597376	0.0452327	0.516251
-0.0463001	0.607914	-0.0155789	0.555769	-0.0402055	0.563	-0.0573869	0.553773	-0.0229332	0.598149	0.0404509	0.517066
-0.0437393	0.608111	-0.0144194	0.556784	-0.0379191	0.565189	-0.0557074	0.553665	-0.0195019	0.598922	0.0353857	0.51788
-0.0455383	0.608308	-0.0179361	0.557798	-0.0362884	0.567378	-0.0529274	0.553556	-0.0169373	0.599694	0.0308139	0.518695
-0.0423289	0.608506	-0.0231034	0.558813	-0.0363052	0.569568	-0.0491057	0.553448	-0.0148491	0.600467	0.0265339	0.519509
-0.0467632	0.608703	-0.0240588	0.559828	-0.0361465	0.571757	-0.0451638	0.55334	-0.0130385	0.60124	0.0224229	0.520324
-0.0369285	0.6089	-0.0247481	0.560842	-0.0367193	0.573946	-0.0429413	0.553231	-0.00907609	0.602013	0.0180574	0.521138
-0.0197308	0.609097	-0.0251151	0.561857	-0.0386709	0.576135	-0.0415263	0.553123	-0.00551719	0.602786	0.0143372	0.521953
-0.00699662	0.609294	-0.0246565	0.562871	-0.0400829	0.578325	-0.040954	0.553014	-0.00841311	0.603559	0.010289	0.522767
0.0048168	0.609492	-0.0263999	0.563886	-0.0397466	0.580514	-0.0387849	0.552906	-0.00565646	0.604332	0.0067594	0.523582
0.0104174	0.609689	-0.0279033	0.564901	-0.0373683	0.582703	-0.0341925	0.552798	0.00373096	0.605104	0.00299361	0.524396
0.0160016	0.609886	-0.0239175	0.565915	-0.0318212	0.584892	-0.0293011	0.552689	0.00711132	0.605877	0.000157542	0.525211
0.0379309	0.610083	-0.0201824	0.56693	-0.0251563	0.587082	-0.0269916	0.552581	0.00258673	0.60665	-0.0016699	0.526025
0.0430926	0.61028	-0.021629	0.567944	-0.0180032	0.589271	-0.0279518	0.552473	0.000465006	0.607423	-0.00522651	0.52684
0.0503748	0.610477	-0.0247369	0.568959	-0.0129304	0.59146	-0.0287922	0.552364	-0.00348069	0.608196	-0.0084593	0.527654
0.0692571	0.610675	-0.0260262	0.569974	-0.00984404	0.593649	-0.0255133	0.552256	-0.00231396	0.608969	-0.0117451	0.528469
0.0794055	0.610872	-0.0264568	0.570988	-0.00848119	0.595838	-0.0176216	0.552147	0.000213702	0.609741	-0.0149109	0.529283
0.0843512	0.611069	-0.0270286	0.572003	-0.00488424	0.598028	-0.00983415	0.552039	0.00131799	0.610514	-0.0180615	0.530098
0.095217	0.611266	-0.0273521	0.573017	0.000983504	0.600217	-0.00437638	0.551931	-0.00629605	0.611287	-0.0211204	0.530912
0.0903679	0.611463	-0.0242255	0.574032	0.0104631	0.602406	-0.00209466	0.551822	-0.0138811	0.61206	-0.0243199	0.531727
0.0804444	0.611661	-0.0203951	0.575047	0.0226725	0.604595	-0.00164255	0.551714	-0.0176788	0.612833	-0.0272985	0.532541
0.0676446	0.611858	-0.016988	0.576061	0.0354899	0.606785	-0.0005835	0.551606	-0.0123752	0.613606	-0.0300508	0.533356
0.0655569	0.612055	-0.0153455	0.577076	0.0434932	0.608974	0.000371841	0.551497	-0.00833103	0.614379	-0.0329481	0.53417
0.0520679	0.612252	-0.0171141	0.57809	0.0457332	0.611163	0.00100566	0.551389	-0.0120099	0.615151	-0.0348278	0.534985
0.0375651	0.612449	-0.0224192	0.579105	0.046042	0.613352	0.00384742	0.55128	-0.0175132	0.615924	-0.0364156	0.535799
0.0314782	0.612646	-0.0278281	0.58012	0.044814	0.615542	0.0119271	0.551172	-0.0236048	0.616697	-0.0379702	0.536614
0.0209634	0.612844	-0.0313324	0.581134	0.041938	0.617731	0.0204026	0.551064	-0.0222325	0.61747	-0.0387746	0.537428
0.0112729	0.613041	-0.029667	0.582149	0.035936	0.61992	0.0231058	0.550955	-0.0170256	0.618243	-0.0398782	0.538243
0.00863254	0.613238	-0.0261764	0.583163	0.0287634	0.622109	0.021115	0.550847	-0.0167859	0.619016	-0.0407837	0.539057
0.00544326	0.613435	-0.0230067	0.584178	0.0224565	0.624299	0.0173574	0.550739	-0.0229397	0.619788	-0.0428096	0.539872
-0.000478994	0.613632	-0.0224247	0.585193	0.0219791	0.626488	0.0116235	0.55063	-0.027653	0.620561	-0.0448535	0.540686
-0.0076456	0.61383	-0.023157	0.586207	0.0269734	0.628677	0.00432229	0.550522	-0.0287176	0.621334	-0.0380669	0.541501
-0.0113905	0.614027	-0.0218748	0.587222	0.0331877	0.630866	-0.000268206	0.550413	-0.0218984	0.622107	-0.000389307	0.542315
-0.012203	0.614224	-0.0198418	0.588236	0.0361498	0.633056	-0.001066	0.550305	-0.0220972	0.62288	0.0871111	0.54313
-0.0202166	0.614421	-0.0216846	0.589251	0.0315943	0.635245	0.00151672	0.550197	-0.0319483	0.623653	0.220419	0.543944
-0.00336805	0.614618	-0.022057	0.590266	0.0204609	0.637434	0.00621181	0.550088	-0.0329581	0.624425	0.344047	0.544759
0.00401153	0.614815	-0.0179318	0.59128	0.0086009	0.639623	0.00713537	0.54998	-0.0310045	0.625198	0.373767	0.545573
-0.0147595	0.615013	-0.0136919	0.592295	-0.00229147	0.641813	0.00572789	0.549872	-0.0308102	0.625971	0.286893	0.546388
-0.0226778	0.61521	-0.0143904	0.593309	-0.0137973	0.644002	0.00839623	0.549763	-0.0334795	0.626744	0.144235	0.547202
-0.0207895	0.615407	-0.0184879	0.594324	-0.0211931	0.646191	0.0150769	0.549655	-0.0365753	0.627517	0.0164846	0.548017
-0.000240001	0.615604	-0.0224807	0.595339	-0.0268482	0.64838	0.0198434	0.549546	-0.0353036	0.62829	-0.0591779	0.548831
-0.00483155	0.615801	-0.0234074	0.596353	-0.0315531	0.650569	0.0193876	0.549438	-0.03353	0.629063	-0.0882527	0.549646
-0.0169082	0.616147	-0.0219833	0.596851	-0.0344301	0.650682	0.0168762	0.549466	-0.026663	0.62909	-0.0908645	0.550368
-0.01239	0.61664	-0.0218209	0.596832	-0.0371188	0.648718	0.0201669	0.549631	-0.0162726	0.628372	-0.0847127	0.550997
-0.00226526	0.617133	-0.0223231	0.596812	-0.0420585	0.646754	0.0332765	0.549795	-0.00426046	0.627654	-0.0766756	0.551627
-0.0107016	0.617626	-0.0253653	0.596793	-0.0485666	0.644789	0.0495292	0.549959	0.00607675	0.626935	-0.0701641	0.552256
-0.0250648	0.618119	-0.0283438	0.596774	-0.0528311	0.642825	0.0642424	0.550124	0.00956387	0.626217	-0.0657621	0.552885
-0.0299743	0.618612	-0.0291561	0.596755	-0.0552944	0.640861	0.0781475	0.550288	0.0158848	0.625499	-0.0627478	0.553515
-0.0194116	0.619105	-0.0278396	0.596735	-0.058086	0.638897	0.0883207	0.550453	0.0266592	0.624781	-0.062103	0.554144
-0.0159902	0.619598	-0.0255159	0.596716	-0.0595285	0.636933	0.0941353	0.550617	0.0304458	0.624063	-0.0637892	0.554773
-0.0107818	0.620091	-0.0247363	0.596697	-0.0565728	0.634968	0.103643	0.550782	0.0361191	0.623345	-0.0664119	0.555403
-0.0105954	0.620584	-0.0243476	0.596678	-0.0510388	0.633004	0.112679	0.550946	0.0473801	0.622626	-0.0679542	0.556032
-0.0262848	0.621078	-0.0248383	0.596658	-0.050211	0.63104	0.117236	0.551111	0.0626043	0.621908	-0.0699047	0.556662
-0.0255211	0.621571	-0.0254389	0.596639	-0.0596135	0.629076	0.115584	0.551275	0.0631878	0.62119	-0.0706511	0.557291
-0.0227767	0.622064	-0.023818	0.59662	-0.0702308	0.627112	0.104224	0.551439	0.0430388	0.620472	-0.0683634	0.55792
-0.0267126	0.622557	-0.0217701	0.596601	-0.0716397	0.625148	0.0827198	0.551604	0.0254068	0.619754	-0.0625711	0.55855
-0.0223798	0.62305	-0.025333	0.596582	-0.0651492	0.623183	0.0570129	0.551768	0.0269418	0.619036	-0.055717	0.559179
-0.0190638	0.623543	-0.0328644	0.596562	-0.0572998	0.621219	0.0350601	0.551933	0.0330311	0.618317	-0.0503859	0.559809
-0.0169656	0.624036	-0.0380727	0.596543	-0.0424873	0.619255	0.0152372	0.552097	0.0286055	0.617599	-0.047157	0.560438
-0.0195312	0.624529	-0.0397302	0.596524	-0.0209025	0.617291	-0.0082018	0.552262	0.0202414	0.616881	-0.0450574	0.561067
-0.0266364	0.625022	-0.0368274	0.596505	0.00590385	0.615327	-0.0319222	0.552426	0.00329809	0.616163	-0.0440592	0.561697
-0.0278231	0.625515	-0.0333855	0.596485	0.0311141	0.613362	-0.0485814	0.552591	-0.0169354	0.615445	-0.0422398	0.562326
-0.026526	0.626008	-0.0275409	0.596466	0.0498296	0.611398	-0.0538666	0.552755	-0.0339167	0.614727	-0.03944	0.562956
-0.0177877	0.626502	-0.023404	0.596447	0.065514	0.609434	-0.0555438	0.552919	-0.038209	0.614008	-0.0361462	0.563585
-0.0155606	0.626995	-0.0238397	0.596428	0.0968897	0.60747	-0.0534425	0.553084	-0.0403436	0.61329	-0.0320688	0.564214
-0.0226826	0.627488	-0.0276377	0.596408	0.155945	0.605506	-0.0495303	0.553248	-0.0387602	0.612572	-0.0278775	0.564844
-0.0316584	0.627981	-0.0337703	0.596389	0.23284	0.603541	-0.0451717	0.553413	-0.0374152	0.611854	-0.0233315	0.565473
-0.0287984	0.628474	-0.0381606	0.59637	0.28956	0.601577	-0.0516768	0.553577	-0.0472844	0.611136	-0.0182022	0.566103
-0.0225398	0.628967	-0.0368296	0.596351	0.293105	0.599613	-0.0643125	0.553742	-0.0538023	0.610418	-0.0126443	0.566732
-0.0231312	0.62946	-0.0343875	0.596332	0.231146	0.597649	-0.0659376	0.553906	-0.050279	0.609699	-0.0064048	0.567361
-0.0311275	0.629953	-0.0352394	0.596312	0.114697	0.595685	-0.0633011	0.554071	-0.0447864	0.608981	-0.000421928	0.567991
-0.02699	0.630446	-0.0361738	0.596293	-0.0190108	0.59372	-0.0619628	0.554235	-0.0395945	0.608263	0.00596467	0.56862
-0.0313318	0.630939	-0.0339231	0.596274	-0.122958	0.591756	-0.0671109	0.554399	-0.047199	0.607545	0.0125004	0.56925
-0.0198472	0.631433	-0.0291287	0.596255	-0.173853	0.589792	-0.0761786	0.554564	-0.0563083	0.606827	0.0177445	0.569879
-0.0273305	0.631926	-0.023113	0.596235	-0.180721	0.587828	-0.0883914	0.554728	-0.0488047	0.606109	0.0222053	0.570508
-0.0349077	0.632419	-0.024065	0.596216	-0.168511	0.585864	-0.0973003	0.554893	-0.0224021	0.60539	0.0245831	0.571138
-0.0254658	0.632912	-0.0298138	0.596197	-0.151447	0.583899	-0.0812188	0.555057	-0.000138906	0.604672	0.0251303	0.571767
-0.0270267	0.633405	-0.0337412	0.596178	-0.142057	0.581935	-0.0267118	0.555222	0.00483171	0.603954	0.0232589	0.572396
-0.030497	0.633898	-0.0343063	0.596158	-0.145137	0.579971	0.071353	0.555386	0.0545813	0.603236	0.0202211	0.573026
-0.0275481	0.634391	-0.0315158	0.596139	-0.160746	0.578007	0.21595	0.555551	0.178353	0.602518	0.0160415	0.573655
-0.0266941	0.634884	-0.0280634	0.59612	-0.178214	0.576043	0.36648	0.555715	0.309121	0.6018	0.0123822	0.574285
-0.032207	0.635377	-0.0250893	0.596101	-0.187648	0.574079	0.494302	0.555879	0.396025	0.601081	0.00868448	0.574914
-0.0278563	0.63587	-0.0234857	0.596081	-0.178371	0.572114	0.468997	0.556044	0.323038	0.600363	0.00568966	0.575543
-0.0220142	0.636364	-0.0245595	0.596062	-0.154806	0.57015	0.253338	0.556208	0.138122	0.599645	0.0032861	0.576173
-0.0228393	0.636857	-0.0274953	0.596043	-0.120075	0.568186	0.0387627	0.556373	-0.024039	0.598927	0.00123125	0.576802
-0.0288239	0.63735	-0.0290933	0.596024	-0.0914675	0.566222	-0.0559848	0.556537	-0.0886894	0.598209	-0.000364996	0.577432
-0.0361507	0.637843	-0.0312291	0.596005	-0.0718797	0.564258	-0.0494846	0.556702	-0.0722543	0.597491	-0.00170147	0.578061
-0.0351475	0.638336	-0.0358044	0.595985	-0.065405	0.562293	-0.022779	0.556866	-0.0499832	0.596773	-0.00357901	0.57869
-0.0371522	0.638829	-0.0403061	0.595966	-0.051634	0.560329	-0.011069	0.557031	-0.0361933	0.596054	-0.00533436	0.57932
-0.0332358	0.639322	-0.0398588	0.595947	-0.0477207	0.558365	-0.0191745	0.557195	-0.01689	0.595336	-0.00772789	0.579949
-0.0350323	0.639815	-0.0336295	0.595928	-0.0560623	0.556401	-0.0413509	0.557359	-0.00690305	0.594618	-0.0094856	0.580579
-0.0447689	0.640308	-0.0249175	0.595908	-0.0360684	0.554437	-0.0517619	0.557524	-0.0200953	0.5939	-0.0118991	0.581208
-0.0343579	0.640801	-0.0120937	0.595889	-0.0263611	0.552472	-0.0577455	0.557688	-0.0357618	0.593182	-0.0144748	0.581837
-0.0194637	0.641295	-0.00158027	0.59587	-0.0161849	0.550508	-0.0634044	0.557853	-0.0363105	0.592464	-0.0169894	0.582467
-0.0186803	0.641788	-0.00367607	0.595851	-0.0123325	0.548544	-0.0678205	0.558017	-0.0387388	0.591745	-0.0188599	0.583096
-0.032887	0.642281	-0.00857463	0.595831	-0.00833097	0.54658	-0.07079	0.558182	-0.0456659	0.591027	-0.0221935	0.583726
-0.0330645	0.642774	-0.00710972	0.595812	-0.00774124	0.544616	-0.0703409	0.558346	-0.0509371	0.590309	-0.0261394	0.584355
-0.0310518	0.643267	-0.000472679	0.595793	-0.00394203	0.542651	-0.0680052	0.558511	-0.0469761	0.589591	-0.0234991	0.584984
-0.0349643	0.64376	0.00528189	0.595774	-0.000229504	0.540687	-0.0635749	0.558675	-0.0416236	0.588873	0.00758634	0.585614
-0.0333787	0.644253	0.00948068	0.595755	0.00569507	0.538723	-0.0598179	0.55884	-0.0423594	0.588155	0.0882492	0.586243
-0.0358249	0.644746	0.0141039	0.595735	0.00968365	0.536759	-0.0578492	0.559004	-0.0447707	0.587436	0.216917	0.586872
-0.0268351	0.645239	0.0189591	0.595716	0.0116912	0.534795	-0.0592448	0.559168	-0.0475792	0.586718	0.339506	0.587502
-0.0268517	0.645732	0.0186174	0.595697	0.0113178	0.532831	-0.0619351	0.559333	-0.0522446	0.586	0.373583	0.588131
-0.0330828	0.646226	0.010969	0.595678	0.0126076	0.530866	-0.064035	0.559497	-0.0507207	0.585282	0.291426	0.588761
-0.0302871	0.646719	0.00611704	0.595658	0.0148671	0.528902	-0.0623227	0.559662	-0.0479721	0.584564	0.153041	0.58939
-0.0217776	0.647212	0.0126596	0.595639	0.0193838	0.526938	-0.0584983	0.559826	-0.0478043	0.583846	0.02448	0.590019
-0.0261553	0.647141	0.0259796	0.595205	0.0217478	0.526107	-0.0529344	0.559811	-0.0496236	0.583299	-0.0444668	0.59071
-0.0300487	0.646507	0.0373435	0.594355	0.0215539	0.526408	-0.0469157	0.559615	-0.0481475	0.582924	-0.0657037	0.591462
-0.0344082	0.645873	0.0405876	0.593505	0.0207103	0.52671	-0.0425281	0.559419	-0.0430452	0.58255	-0.0822684	0.592213
-0.0369035	0.645238	0.0365596	0.592655	0.0224313	0.527012	-0.0407831	0.559223	-0.0362768	0.582175	-0.0908448	0.592965
-0.0357231	0.644604	0.0297706	0.591806	0.0264539	0.527313	-0.0380856	0.559028	-0.0383177	0.5818	-0.0891053	0.593716
-0.0360604	0.64397	0.0191959	0.590956	0.0345428	0.527615	-0.0353081	0.558832	-0.0459705	0.581426	-0.0820726	0.594468
-0.0360435	0.643335	0.00818154	0.590106	0.0438494	0.527916	-0.0328862	0.558636	-0.0365503	0.581051	-0.0759826	0.59522
-0.0396206	0.642701	0.0037861	0.589256	0.0525692	0.528218	-0.0303865	0.558441	-0.0272924	0.580676	-0.0711136	0.595971
-0.0306044	0.642067	0.0066862	0.588407	0.0575838	0.52852	-0.0285636	0.558245	-0.0300616	0.580302	-0.0686545	0.596723
-0.0378136	0.641432	0.00946043	0.587557	0.0605186	0.528821	-0.0271395	0.558049	-0.0414423	0.579927	-0.0673033	0.597475
-0.0425443	0.640798	0.00280225	0.586707	0.0620544	0.529123	-0.0229089	0.557854	-0.046037	0.579552	-0.0668816	0.598226
-0.0385628	0.640164	-0.0104686	0.585857	0.0653118	0.529424	-0.0181313	0.557658	-0.0417199	0.579177	-0.0665316	0.598978
-0.0254202	0.63953	-0.0201735	0.585008	0.0708098	0.529726	-0.0146732	0.557462	-0.0379561	0.578803	-0.0659358	0.59973
-0.0174532	0.638895	-0.0214152	0.584158	0.0793854	0.530028	-0.0109016	0.557267	-0.0362459	0.578428	-0.0646148	0.600481
-0.0113749	0.638261	-0.0209615	0.583308	0.0900268	0.530329	-0.00597254	0.557071	-0.0313214	0.578053	-0.0629509	0.601233
0.00605101	0.637627	-0.0260675	0.582458	0.102691	0.530631	-0.000688409	0.556875	-0.0196298	0.577679	-0.0607185	0.601984
0.0287138	0.636992	-0.0342572	0.581609	0.113133	0.530932	0.00691466	0.55668	-0.0105436	0.577304	-0.0586657	0.602736
0.0376112	0.636358	-0.0391899	0.580759	0.120655	0.531234	0.0152797	0.556484	-0.0084514	0.576929	-0.0558052	0.603488
0.0394014	0.635724	-0.0404171	0.579909	0.123366	0.531536	0.0230733	0.556288	-0.00535187	0.576555	-0.052844	0.604239
0.0381642	0.635089	-0.0389407	0.579059	0.123097	0.531837	0.0311377	0.556092	0.000970106	0.57618	-0.0494258	0.604991
0.0403316	0.634455	-0.038768	0.57821	0.121888	0.532139	0.0365837	0.555897	0.0120815	0.575805	-0.045997	0.605743
0.0540726	0.633821	-0.0418681	0.57736	0.121423	0.532441	0.0361864	0.555701	0.0220745	0.57543	-0.0422647	0.606494
0.0482482	0.633187	-0.0465196	0.57651	0.121452	0.532742	0.0320247	0.555505	0.0312909	0.575056	-0.0389013	0.607246
0.0506646	0.632552	-0.0481551	0.575661	0.121818	0.533044	0.0273275	0.55531	0.0374046	0.574681	-0.0356578	0.607998
0.0456058	0.631918	-0.0475211	0.574811	0.119611	0.533345	0.0228648	0.555114	0.0448427	0.574306	-0.0328019	0.608749
0.0287419	0.631284	-0.0465196	0.573961	0.115694	0.533647	0.0165539	0.554918	0.0551506	0.573932	-0.029242	0.609501
0.0171894	0.630649	-0.0472608	0.573111	0.108939	0.533949	0.00948371	0.554723	0.0669957	0.573557	-0.0256598	0.610252
-0.00110793	0.630015	-0.0503917	0.572262	0.0999959	0.53425	0.00230565	0.554527	0.0724264	0.573182	-0.0207975	0.611004
-0.00559689	0.629381	-0.0500411	0.571412	0.0881538	0.534552	-0.00506675	0.554331	0.0795905	0.572807	-0.0142695	0.611756
-0.017386	0.628746	-0.0457119	0.570562	0.0764936	0.534853	-0.0116644	0.554136	0.0892585	0.572433	-0.00664164	0.612507
-0.0246743	0.628112	-0.0462593	0.569712	0.0657961	0.535155	-0.0147282	0.55394	0.0916096	0.572058	0.00134487	0.613259
-0.0399481	0.627478	-0.0499068	0.568863	0.0568861	0.535457	-0.0164843	0.553744	0.0886593	0.571683	0.0109498	0.614011
-0.0452784	0.626844	-0.0483907	0.568013	0.0490455	0.535758	-0.0205454	0.553549	0.0908788	0.571309	0.0209234	0.614762
-0.0525978	0.626209	-0.0449065	0.567163	0.0422264	0.53606	-0.0247414	0.553353	0.0944553	0.570934	0.0291202	0.615514
-0.0575263	0.625575	-0.0430722	0.566313	0.0362333	0.536362	-0.0272372	0.553157	0.0970437	0.570559	0.0346199	0.616265
-0.0546933	0.624941	-0.0451198	0.565464	0.0300667	0.536663	-0.0307191	0.552961	0.0963187	0.570185	0.0360809	0.617017
-0.0602286	0.624306	-0.047407	0.564614	0.0228269	0.536965	-0.0314528	0.552766	0.0913331	0.56981	0.0348602	0.617769
-0.0654177	0.623672	-0.0476941	0.563764	0.015203	0.537266	-0.0285148	0.55257	0.085433	0.569435	0.0325968	0.61852
-0.0741882	0.623038	-0.0478395	0.562914	0.00649394	0.537568	-0.0218313	0.552374	0.0801809	0.56906	0.0300853	0.619272
-0.0859796	0.622403	-0.0474407	0.562065	-0.00251702	0.53787	-0.00904009	0.552179	0.0717766	0.568686	0.0263139	0.620024
-0.0793902	0.621769	-0.0470916	0.561215	-0.0130411	0.538171	0.00661847	0.551983	0.0691707	0.568311	0.0207424	0.620775
-0.0719853	0.621135	-0.0449741	0.560365	-0.0225046	0.538473	0.0207345	0.551787	0.0675746	0.567936	0.0139081	0.621527
-0.0710874	0.620501	-0.0360485	0.559515	-0.0301965	0.538774	0.03191	0.551592	0.0638638	0.567562	0.0075362	0.622279
-0.0696089	0.619866	-0.0239639	0.558666	-0.0348295	0.539076	0.0374671	0.551396	0.0543182	0.567187	0.00269671	0.62303
-0.0657603	0.619232	-0.0245679	0.557816	-0.0357157	0.539378	0.0474514	0.5512	0.0469405	0.566812	0.000118171	0.623782
-0.061751	0.618598	-0.0423028	0.556966	-0.0335325	0.539679	0.0637932	0.551005	0.0393083	0.566438	-0.00190418	0.624533
-0.0668391	0.617963	-0.0625961	0.556116	-0.0309095	0.539981	0.0788435	0.550809	0.0274654	0.566063	-0.00504095	0.625285
-0.0791767	0.617329	-0.0697917	0.555267	-0.0290893	0.540283	0.0848234	0.550613	0.02243	0.565688	-0.00805209	0.626037
-0.0940117	0.616695	-0.0610981	0.554417	-0.0286336	0.540584	0.0816347	0.550417	0.0179632	0.565313	-0.0106449	0.626788
-0.0967441	0.61606	-0.0349994	0.553567	-0.02976	0.540886	0.0750249	0.550222	0.0160838	0.564939	-0.0138317	0.62754
-0.0492539	0.615426	0.00608367	0.552717	-0.0325644	0.541187	0.0611264	0.550026	0.0166881	0.564564	-0.0173802	0.628292
0.0773307	0.614792	0.0535319	0.551868	-0.0341319	0.541489	0.0380962	0.54983	0.00496545	0.564189	-0.0198258	0.629043
0.314006	0.614158	0.0868683	0.551018	-0.0344849	0.541791	0.0115194	0.549635	-0.00992638	0.563815	-0.022606	0.629795
0.645521	0.613523	0.0920654	0.550168	-0.0347982	0.542092	-0.0121346	0.549439	-0.0204469	0.56344	-0.0255353	0.630547
0.940307	0.612889	0.0588253	0.549318	-0.0370416	0.542394	-0.0288706	0.549243	-0.0235643	0.563065	-0.028116	0.631298
0.971076	0.612255	-0.00543147	0.548469	-0.0411722	0.542695	-0.0355526	0.549048	-0.0211634	0.562691	-0.0304064	0.63205
0.744826	0.61162	-0.0812647	0.547619	-0.0457111	0.542997	-0.0375615	0.548852	-0.0206422	0.562316	-0.0331091	0.632801
0.405679	0.610986	-0.160564	0.546769	-0.0485124	0.543299	-0.0456413	0.548656	-0.0269204	0.561941	-0.0375401	0.633553
0.15671	0.610352	-0.229858	0.545919	-0.0494851	0.5436	-0.0478133	0.548461	-0.0323516	0.561566	-0.039149	0.634305
0.0795333	0.609717	-0.275339	0.54507	-0.049796	0.543902	-0.0421338	0.548265	-0.0363035	0.561192	-0.019673	0.635056
0.029199	0.609083	-0.297579	0.54422	-0.0503165	0.544204	-0.0415123	0.548069	-0.039676	0.560817	0.0443135	0.635808
-0.00667203	0.608449	-0.296501	0.54337	-0.0512097	0.544505	-0.048444	0.547874	-0.0398928	0.560442	0.160827	0.63656
-0.0268534	0.607815	-0.271674	0.54252	-0.0527599	0.544807	-0.0572533	0.547678	-0.0403592	0.560068	0.296672	0.637311
-0.031324	0.60718	-0.233081	0.541671	-0.0523154	0.545108	-0.0590606	0.547482	-0.0414914	0.559693	0.371948	0.638063
-0.0639147	0.606737	-0.18997	0.541683	-0.0496173	0.545806	-0.0548488	0.54718	-0.042905	0.559828	0.329392	0.638128
-0.0750734	0.606486	-0.144164	0.542558	-0.0459986	0.546898	-0.0557242	0.546772	-0.0404411	0.560472	0.202265	0.637506
-0.0783939	0.606235	-0.100252	0.543432	-0.0437877	0.547991	-0.0613762	0.546364	-0.0378036	0.561117	0.0637925	0.636885
-0.0626296	0.605984	-0.069125	0.544307	-0.0433631	0.549084	-0.0658547	0.545957	-0.034951	0.561761	-0.0332135	0.636263
-0.0590105	0.605732	-0.0507872	0.545182	-0.0437555	0.550176	-0.0779474	0.545549	-0.030601	0.562406	-0.0783842	0.635642
-0.0823874	0.605481	-0.0399689	0.546056	-0.0427125	0.551269	-0.0932804	0.545141	-0.0263184	0.56305	-0.0897357	0.63502
-0.0795778	0.60523	-0.0337646	0.546931	-0.0412209	0.552362	-0.0878036	0.544733	-0.0254505	0.563695	-0.0855633	0.634398
-0.0781644	0.604978	-0.0293661	0.547806	-0.0396532	0.553454	-0.0438674	0.544325	-0.0193212	0.564339	-0.0772125	0.633777
-0.0778544	0.604727	-0.0251976	0.54868	-0.0399622	0.554547	0.0438567	0.543917	-0.0150282	0.564984	-0.0704464	0.633155
-0.0701638	0.604476	-0.020996	0.549555	-0.0408092	0.55564	0.177761	0.543509	-0.0128109	0.565629	-0.0662482	0.632534
-0.0674831	0.604225	-0.0163811	0.550429	-0.0403349	0.556733	0.32772	0.543101	-0.0109251	0.566273	-0.0643939	0.631912
-0.0600473	0.603973	-0.0113489	0.551304	-0.0376363	0.557825	0.463764	0.542693	-0.0143315	0.566918	-0.0629454	0.631291
-0.0686149	0.603722	-0.00954413	0.552179	-0.0346466	0.558918	0.510183	0.542285	-0.010484	0.567562	-0.06187	0.630669
-0.0714922	0.603471	-0.0124086	0.553053	-0.0313285	0.560011	0.353334	0.541877	-0.00378367	0.568207	-0.0605138	0.630048
-0.0669909	0.603219	-0.014026	0.553928	-0.0274045	0.561103	0.116199	0.541469	-0.00585786	0.568851	-0.0593426	0.629426
-0.0665179	0.602968	-0.0125045	0.554803	-0.0222931	0.562196	-0.0288143	0.541061	-0.0083309	0.569496	-0.0576387	0.628804
-0.0610438	0.602717	-0.00947315	0.555677	-0.0164693	0.563289	-0.054192	0.540653	0.000146752	0.57014	-0.0560624	0.628183
-0.0702424	0.602466	-0.00459736	0.556552	-0.0107206	0.564381	-0.0266781	0.540245	0.00520821	0.570785	-0.0540791	0.627561
-0.0713391	0.602214	-0.00360007	0.557426	-0.00684188	0.565474	-0.0108045	0.539837	-0.00102227	0.571429	-0.0517405	0.62694
-0.0571987	0.601963	-0.0046935	0.558301	-0.00313068	0.566567	-0.0208763	0.539429	-0.0107109	0.572074	-0.0489949	0.626318
-0.0677666	0.601712	-0.00599816	0.559176	0.00160715	0.56766	-0.0484869	0.539021	-0.0106701	0.572718	-0.0458629	0.625697
-0.0785171	0.60146	-0.00686065	0.56005	0.0095051	0.568752	-0.0763144	0.538614	-0.00424555	0.573363	-0.0421539	0.625075
-0.0667951	0.601209	-0.00833884	0.560925	0.017025	0.569845	-0.0884489	0.538206	-0.00723397	0.574007	-0.0385642	0.624453
-0.0581808	0.600958	-0.00826587	0.5618	0.021167	0.570938	-0.0876292	0.537798	-0.0144515	0.574652	-0.0344116	0.623832
-0.0569158	0.600707	-0.00569852	0.562674	0.0218341	0.57203	-0.0889714	0.53739	-0.0120956	0.575296	-0.0309093	0.62321
-0.0591947	0.600455	-0.0023215	0.563549	0.0212874	0.573123	-0.0916088	0.536982	-0.0114459	0.575941	-0.0276545	0.622589
-0.0568019	0.600204	0.000529645	0.564423	0.0221395	0.574216	-0.0895291	0.536574	-0.0146255	0.576585	-0.0242847	0.621967
-0.0378289	0.599953	0.00354866	0.565298	0.0238008	0.575309	-0.084897	0.536166	-0.0238902	0.57723	-0.0215626	0.621346
-0.0382975	0.599702	0.00415754	0.566173	0.0246316	0.576401	-0.0845584	0.535758	-0.0279502	0.577874	-0.018672	0.620724
-0.0363879	0.59945	0.00366312	0.567047	0.025187	0.577494	-0.0867343	0.53535	-0.0237788	0.578519	-0.0154128	0.620102
-0.0381535	0.599199	0.00398303	0.567922	0.0251307	0.578587	-0.0861852	0.534942	-0.0251272	0.579163	-0.0107328	0.619481
-0.0326832	0.598948	0.00616657	0.568797	0.0243309	0.579679	-0.0842851	0.534534	-0.0279958	0.579808	-0.00456112	0.618859
-0.0277625	0.598696	0.00706814	0.569671	0.0247042	0.580772	-0.0826653	0.534126	-0.0296471	0.580452	0.00290676	0.618238
-0.0250736	0.598445	0.00564619	0.570546	0.0258806	0.581865	-0.080764	0.533718	-0.0307042	0.581097	0.0127262	0.617616
-0.0058198	0.598194	0.00612542	0.57142	0.0297858	0.582957	-0.0766316	0.53331	-0.0315942	0.581742	0.0236372	0.616995
0.0139007	0.597943	0.0115551	0.572295	0.0361688	0.58405	-0.0729594	0.532902	-0.03501	0.582386	0.0346464	0.616373
0.0137164	0.597691	0.0183605	0.57317	0.0396885	0.585143	-0.0705588	0.532494	-0.030334	0.583031	0.0449579	0.615751
0.0252414	0.59744	0.0230948	0.574044	0.0373405	0.586236	-0.0644114	0.532086	-0.0253419	0.583675	0.0526703	0.61513
0.0349402	0.597189	0.0231396	0.574919	0.0290421	0.587328	-0.0538113	0.531678	-0.0233779	0.58432	0.0573101	0.614508
0.048534	0.596937	0.0196781	0.575794	0.013881	0.588421	-0.0449281	0.531271	-0.0305994	0.584964	0.058592	0.613887
0.0649282	0.596686	0.0160602	0.576668	-0.00280828	0.589514	-0.0415705	0.530863	-0.0421868	0.585609	0.0573007	0.613265
0.0732545	0.596435	0.0144227	0.577543	-0.0138756	0.590606	-0.0418468	0.530455	-0.0437247	0.586253	0.0541402	0.612644
0.0772289	0.596184	0.0159284	0.578417	-0.0180889	0.591699	-0.0423309	0.530047	-0.0375419	0.586898	0.0497735	0.612022
0.0892445	0.595932	0.0198905	0.579292	-0.0228869	0.592792	-0.041163	0.529639	-0.0334626	0.587542	0.0449949	0.6114
0.0938494	0.595681	0.0240469	0.580167	-0.0308067	0.593884	-0.0388376	0.529231	-0.0280763	0.588187	0.0403306	0.610779
0.0940067	0.59543	0.0288983	0.581041	-0.0377578	0.594977	-0.0336708	0.528823	-0.0120479	0.588831	0.0361115	0.610157
0.0900691	0.595178	0.0326146	0.581916	-0.0427401	0.59607	-0.0255607	0.528415	0.000754106	0.589476	0.0320934	0.609536
0.080563	0.594927	0.0350235	0.582791	-0.0443589	0.597163	-0.0193776	0.528007	0.00208884	0.59012	0.0286901	0.608914
0.0697498	0.594676	0.0373838	0.583665	-0.0459558	0.598255	-0.0154084	0.527599	0.00228797	0.590765	0.0250655	0.608293
0.0490246	0.594425	0.0397878	0.58454	-0.04757	0.599348	-0.0110054	0.527191	0.0105247	0.591409	0.0218139	0.607671
0.0263819	0.594173	0.0459544	0.585414	-0.0513405	0.600441	-0.00593475	0.526783	0.0194361	0.592054	0.0185602	0.607049
0.0201813	0.593922	0.0553508	0.586289	-0.0535668	0.601533	-0.00184218	0.526375	0.0279383	0.592698	0.0157768	0.606428
0.0184823	0.593671	0.0628449	0.587164	-0.050104	0.602626	-0.000437931	0.525967	0.0428612	0.593343	0.0130229	0.605806
0.0135271	0.593419	0.0657186	0.588038	-0.0449721	0.603719	0.00160883	0.525559	0.0629701	0.593987	0.010419	0.605185
-0.00928348	0.593168	0.0646465	0.588913	-0.0449072	0.604811	0.00885927	0.525151	0.067456	0.594632	0.00785182	0.604563
-0.0107296	0.592917	0.063732	0.589788	-0.0549546	0.605904	0.0168701	0.524743	0.0568131	0.595276	0.00562267	0.603942
-0.0171005	0.592666	0.0659063	0.590662	-0.0715868	0.606997	0.022099	0.524336	0.0450264	0.595921	0.00319149	0.60332
-0.020825	0.592414	0.0708821	0.591537	-0.0832373	0.60809	0.0230781	0.523928	0.0361382	0.596565	0.00117185	0.602698
-0.0193018	0.592163	0.0769168	0.592411	-0.0824963	0.609182	0.0255259	0.52352	0.0358655	0.59721	-0.000242752	0.602077
-0.00719886	0.591912	0.0808864	0.593286	-0.0752044	0.610275	0.0307343	0.523112	0.031636	0.597855	-0.00194045	0.601455
-0.0131383	0.59166	0.0806323	0.594161	-0.064973	0.611368	0.0320297	0.522704	0.0221254	0.598499	-0.00353718	0.600834
-0.0234955	0.591409	0.0830529	0.595035	-0.0486837	0.61246	0.0254869	0.522296	0.006187	0.599144	-0.00534133	0.600212
-0.0242499	0.591158	0.0895549	0.59591	-0.019766	0.613553	0.0165841	0.521888	-0.0129647	0.599788	-0.00706958	0.599591
-0.0208866	0.590907	0.0948482	0.596785	0.0155034	0.614646	0.00790031	0.52148	-0.0285055	0.600433	-0.00877022	0.598969
-0.0229319	0.590971	0.0976164	0.597219	0.0419793	0.614292	0.00156247	0.521869	-0.0374084	0.600324	-0.0103812	0.59771
-0.0131441	0.591352	0.100108	0.597214	0.0532891	0.612491	-0.00349528	0.523056	-0.0427381	0.599461	-0.0116962	0.595812
-0.00733808	0.591734	0.106049	0.597209	0.0655124	0.610691	-0.00975725	0.524243	-0.0461429	0.598599	-0.0132125	0.593915
-0.0260391	0.592115	0.117584	0.597203	0.100786	0.608891	-0.016399	0.52543	-0.0461994	0.597737	-0.0146621	0.592017
-0.0314191	0.592496	0.128595	0.597198	0.162066	0.60709	-0.0227196	0.526617	-0.0517813	0.596874	-0.0160232	0.59012
-0.0298124	0.592877	0.13435	0.597193	0.224535	0.60529	-0.0266392	0.527804	-0.0597846	0.596012	-0.0174802	0.588223
-0.031552	0.593258	0.134207	0.597187	0.252711	0.603489	-0.0277169	0.528991	-0.0589989	0.59515	-0.0185914	0.586325
-0.0258567	0.593639	0.135317	0.597182	0.225264	0.601689	-0.0283955	0.530178	-0.0566666	0.594288	-0.0198516	0.584428
-0.0271807	0.59402	0.139972	0.597177	0.138064	0.599888	-0.0306125	0.531365	-0.0581807	0.593425	-0.0210363	0.58253
-0.0249472	0.594401	0.148307	0.597172	0.0155353	0.598088	-0.0347207	0.532552	-0.0571765	0.592563	-0.0218942	0.580633
-0.0322016	0.594782	0.1574	0.597166	-0.0921999	0.596287	-0.0385689	0.533739	-0.0596785	0.591701	-0.0227488	0.578736
-0.0290195	0.595163	0.16688	0.597161	-0.152741	0.594487	-0.0370358	0.534925	-0.0605557	0.590838	-0.0234931	0.576838
-0.0264878	0.595544	0.171794	0.597156	-0.168344	0.592686	-0.0265411	0.536112	-0.0463548	0.589976	-0.0236	0.574941
-0.0282457	0.595925	0.16681	0.59715	-0.160872	0.590886	-0.00967243	0.537299	-0.0212565	0.589114	-0.0235836	0.573043
-0.0285286	0.596306	0.162317	0.597145	-0.146884	0.589086	0.00675513	0.538486	-0.0097956	0.588251	-0.0235897	0.571146
-0.0291241	0.596687	0.168065	0.59714	-0.138041	0.587285	0.01825	0.539673	0.00136666	0.587389	-0.0235857	0.569249
-0.034012	0.597068	0.177976	0.597134	-0.139524	0.585485	0.0239033	0.54086	0.0875848	0.586527	-0.0235901	0.567351
-0.0395774	0.597449	0.185842	0.597129	-0.153187	0.583684	0.0309961	0.542047	0.221978	0.585664	-0.0235837	0.565454
-0.0318248	0.59783	0.19393	0.597124	-0.173287	0.581884	0.0461705	0.543234	0.345948	0.584802	-0.0235941	0.563556
-0.0274448	0.598211	0.19931	0.597119	-0.189755	0.580083	0.0617744	0.544421	0.392325	0.58394	-0.0235762	0.561659
-0.0243541	0.598592	0.198038	0.597113	-0.187773	0.578283	0.0737363	0.545608	0.267347	0.583077	-0.0236111	0.559762
-0.0229413	0.598973	0.193782	0.597108	-0.165658	0.576482	0.0749902	0.546795	0.0738546	0.582215	-0.0234998	0.557864
-0.0143937	0.599354	0.188828	0.597103	-0.133009	0.574682	0.0619248	0.547981	-0.0602824	0.581353	-0.0230259	0.555967
-0.017495	0.599735	0.182024	0.597097	-0.102517	0.572881	0.0396149	0.549168	-0.0874184	0.580491	-0.0226169	0.554069
-0.0277914	0.600116	0.17589	0.597092	-0.0750212	0.571081	0.0167633	0.550355	-0.0648876	0.579628	-0.0223115	0.552172
-0.0281919	0.600497	0.171199	0.597087	-0.0549751	0.569281	-0.00841674	0.551542	-0.0514311	0.578766	-0.0218782	0.550275
-0.0227015	0.600878	0.16586	0.597081	-0.0403564	0.56748	-0.0349912	0.552729	-0.0378258	0.577904	-0.0219343	0.548377
-0.0166227	0.601259	0.157437	0.597076	-0.0323705	0.56568	-0.0584729	0.553916	-0.0212418	0.577041	-0.0225711	0.54648
-0.0120254	0.60164	0.149074	0.597071	-0.022427	0.563879	-0.0780472	0.555103	-0.01545	0.576179	-0.0229525	0.544582
-0.00652014	0.602021	0.138081	0.597066	-0.0247349	0.562079	-0.0855234	0.55629	-0.0244284	0.575317	-0.0231508	0.542685
-0.0152625	0.602402	0.127096	0.59706	-0.0280322	0.560278	-0.0801137	0.557477	-0.0402708	0.574454	-0.023593	0.540788
-0.020268	0.602783	0.117679	0.597055	-0.0153289	0.558478	-0.0809731	0.558664	-0.0493558	0.573592	-0.0235911	0.53889
-0.0187044	0.603164	0.10389	0.59705	-0.0101687	0.556677	-0.0890302	0.559851	-0.0558007	0.57273	-0.0235769	0.536993
-0.0263458	0.603545	0.0904773	0.597044	-0.00313328	0.554877	-0.0930626	0.561038	-0.0517693	0.571867	-0.0236071	0.535095
-0.030173	0.603926	0.0821898	0.597039	-0.000984859	0.553076	-0.0931527	0.562224	-0.0499243	0.571005	-0.0235502	0.533198
-0.0333469	0.604307	0.075131	0.597034	0.00167554	0.551276	-0.0935392	0.563411	-0.0549911	0.570143	-0.024014	0.531301
-0.0333518	0.604688	0.0656361	0.597028	0.0029311	0.549475	-0.0945072	0.564598	-0.0548043	0.569281	-0.0241835	0.529403
-0.0380942	0.605069	0.0516268	0.597023	0.00418651	0.547675	-0.0927862	0.565785	-0.0501974	0.568418	-0.0242505	0.527506
-0.0243094	0.60545	0.0414766	0.597018	0.00503282	0.545875	-0.0917578	0.566972	-0.0478748	0.567556	-0.0242661	0.525608
-0.0195498	0.605831	0.0367427	0.597012	0.00679381	0.544074	-0.0889175	0.568159	-0.055096	0.566694	-0.0241318	0.523711
-0.0308444	0.606212	0.0317349	0.597007	0.00813773	0.542274	-0.0903472	0.569346	-0.0600647	0.565831	-0.0246806	0.521814
-0.0332815	0.606593	0.027183	0.597002	0.010376	0.540473	-0.106837	0.570533	-0.0604939	0.564969	-0.0252217	0.519916
-0.0276161	0.606974	0.0238945	0.596997	0.0117671	0.538673	-0.124247	0.57172	-0.0571867	0.564107	-0.0255441	0.518019
-0.0291632	0.607355	0.0199247	0.596991	0.0133479	0.536872	-0.107184	0.572907	-0.0528479	0.563244	-0.0260475	0.516121
-0.0219053	0.607736	0.0143947	0.596986	0.016138	0.535072	-0.0493587	0.574094	-0.0547239	0.562382	-0.0259919	0.514224
-0.0335947	0.608117	0.00969589	0.596981	0.0218321	0.533271	0.0502376	0.575281	-0.0619676	0.56152	-0.0268094	0.512327
-0.0366663	0.608498	0.00650736	0.596975	0.0280985	0.531471	0.20945	0.576467	-0.0564634	0.560657	-0.0285299	0.510429
-0.0297337	0.608879	0.00355067	0.59697	0.034205	0.52967	0.372856	0.577654	-0.0467203	0.559795	-0.0267553	0.508532
-0.0282466	0.60926	0.000104087	0.596965	0.0385518	0.52787	0.505882	0.578841	-0.0425899	0.558933	-0.00179905	0.506634
-0.0203919	0.609641	-0.00484702	0.596959	0.0435362	0.52607	0.507128	0.580028	-0.0415595	0.55807	0.0696992	0.504737
-0.0309594	0.610022	-0.0101471	0.596954	0.0495467	0.524269	0.310893	0.581215	-0.0452342	0.557208	0.191825	0.50284
-0.0352215	0.610403	-0.0131112	0.596949	0.0575955	0.522469	0.0793955	0.582402	-0.0470972	0.556346	0.329348	0.500942
-0.0362066	0.610784	-0.0144218	0.596944	0.0671087	0.520668	-0.043393	0.583589	-0.0432061	0.555484	0.397667	0.499045
-0.0417183	0.611165	-0.0120968	0.596938	0.0771911	0.518868	-0.0489322	0.584776	-0.0417131	0.554621	0.343081	0.497147
-0.0341668	0.611546	-0.00809074	0.596933	0.0850054	0.517067	-0.0169594	0.585963	-0.037498	0.553759	0.207161	0.49525
-0.0303596	0.611927	-0.00159352	0.596928	0.0900438	0.515267	-0.00964212	0.58715	-0.0352236	0.552897	0.0672956	0.493353
-0.0311643	0.612308	0.000233086	0.596922	0.0928549	0.513466	-0.0284451	0.588337	-0.037136	0.552034	-0.0265645	0.491455
-0.034927	0.612689	-0.000335476	0.596917	0.095362	0.511666	-0.0492226	0.589523	-0.038676	0.551172	-0.0674325	0.489558
-0.0401289	0.61307	-0.0033759	0.596912	0.0981724	0.509865	-0.0555029	0.59071	-0.0360776	0.55031	-0.0757846	0.48766
-0.038441	0.613451	-0.00789615	0.596906	0.102052	0.508065	-0.0614763	0.591897	-0.0234474	0.549447	-0.0707594	0.485763
-0.0383834	0.613832	-0.011232	0.596901	0.10719	0.506265	-0.0679907	0.593084	-0.0146726	0.548585	-0.063521	0.483866
-0.0482965	0.614213	-0.0111878	0.596896	0.113676	0.504464	-0.0731099	0.594271	-0.00981258	0.547723	-0.0583947	0.481968
-0.0430495	0.614594	-0.00879714	0.596891	0.118773	0.502664	-0.0759259	0.595458	-0.00232551	0.54686	-0.056003	0.480071
-0.039073	0.614975	-0.00818277	0.596885	0.122969	0.500863	-0.0794169	0.596645	0.00618842	0.545998	-0.0542887	0.478173
-0.0334947	0.615197	-0.00740505	0.596564	0.12613	0.50091	-0.0805336	0.597049	0.0132958	0.546135	-0.0530488	0.477808
-0.0294385	0.61526	-0.00627712	0.595928	0.129726	0.502804	-0.0765728	0.59667	0.0172916	0.547271	-0.0518103	0.478974
-0.0341803	0.615323	-0.00925131	0.595292	0.132232	0.504699	-0.0672921	0.596291	0.0254062	0.548407	-0.0502882	0.48014
-0.0397384	0.615386	-0.013916	0.594656	0.133955	0.506593	-0.0557067	0.595912	0.0419785	0.549544	-0.0483626	0.481306
-0.042538	0.61545	-0.014805	0.59402	0.134583	0.508487	-0.0462104	0.595533	0.0543405	0.55068	-0.0460004	0.482471
-0.0490253	0.615513	-0.0128238	0.593383	0.133895	0.510382	-0.0411162	0.595154	0.0646254	0.551816	-0.0433478	0.483637
-0.0459235	0.615576	-0.00928216	0.592747	0.129399	0.512276	-0.0379167	0.594775	0.0696479	0.552952	-0.0412686	0.484803
-0.0408141	0.615639	-0.00701384	0.592111	0.122403	0.51417	-0.0368695	0.594396	0.0753168	0.554089	-0.0389931	0.485969
-0.0440847	0.615702	-0.00690401	0.591475	0.111603	0.516065	-0.0360723	0.594017	0.0864094	0.555225	-0.0365367	0.487135
-0.0426767	0.615765	-0.00653802	0.590838	0.0991088	0.517959	-0.034548	0.593638	0.0946324	0.556361	-0.034584	0.488301
-0.036404	0.615828	-0.00569738	0.590202	0.0852066	0.519853	-0.0315223	0.593259	0.101534	0.557497	-0.0316714	0.489467
-0.0353373	0.615891	-0.0104255	0.589566	0.071129	0.521748	-0.028301	0.59288	0.101374	0.558633	-0.0286002	0.490633
-0.0438233	0.615954	-0.0193621	0.58893	0.0581024	0.523642	-0.0258501	0.592502	0.0960904	0.55977	-0.0253977	0.491799
-0.0460472	0.616017	-0.0205887	0.588293	0.0481653	0.525536	-0.0255078	0.592123	0.0937803	0.560906	-0.022734	0.492965
-0.0310684	0.61608	-0.0141343	0.587657	0.0405243	0.52743	-0.0261758	0.591744	0.0977519	0.562042	-0.0192433	0.494131
-0.00672254	0.616143	-0.00673609	0.587021	0.0343334	0.529325	-0.0262387	0.591365	0.101553	0.563178	-0.0159596	0.495297
0.0147972	0.616206	-0.00526284	0.586385	0.0275772	0.531219	-0.0242271	0.590986	0.099913	0.564314	-0.0123689	0.496463
0.0325516	0.616269	-0.00557364	0.585749	0.0207974	0.533113	-0.0204428	0.590607	0.0951831	0.565451	-0.0098161	0.497628
0.0282935	0.616332	-0.00452562	0.585112	0.0140459	0.535008	-0.0155832	0.590228	0.0846621	0.566587	-0.00888704	0.498794
0.0303479	0.616395	-0.00383659	0.584476	0.00834737	0.536902	-0.0104617	0.589849	0.0721801	0.567723	-0.00751002	0.49996
0.0347422	0.616458	-0.00294592	0.58384	0.00334976	0.538796	-0.00444537	0.58947	0.0656097	0.568859	-0.0049138	0.501126
0.0597037	0.616522	-0.00865142	0.583204	-0.000402369	0.540691	0.00181375	0.589091	0.0609912	0.569995	-0.000912267	0.502292
0.0723488	0.616585	-0.0193059	0.582567	-0.00520129	0.542585	0.010552	0.588712	0.0580987	0.571132	0.00594106	0.503458
0.0557429	0.616648	-0.0212795	0.581931	-0.0100424	0.544479	0.0187369	0.588333	0.0519477	0.572268	0.0164666	0.504624
0.0443831	0.616711	-0.0135296	0.581295	-0.0149425	0.546374	0.0235702	0.587954	0.0399886	0.573404	0.0297577	0.50579
0.0362243	0.616774	-0.00393293	0.580659	-0.0186918	0.548268	0.0260366	0.587575	0.0302317	0.57454	0.0430194	0.506956
0.0413922	0.616837	-9.29329e-05	0.580023	-0.0215471	0.550162	0.0290079	0.587196	0.0266989	0.575676	0.0536598	0.508122
0.0370371	0.6169	-4.48476e-05	0.579386	-0.024069	0.552056	0.0365861	0.586817	0.0227026	0.576813	0.0603532	0.509288
0.0152607	0.616963	5.96324e-05	0.57875	-0.0273601	0.553951	0.047743	0.586438	0.013064	0.577949	0.0636078	0.510454
-0.00112674	0.617026	-0.00069111	0.578114	-0.0313546	0.555845	0.0549379	0.586059	0.00831344	0.579085	0.0634199	0.51162
-0.00872525	0.617089	-0.00241867	0.577478	-0.0358382	0.557739	0.056049	0.58568	0.00370559	0.580221	0.0610038	0.512785
-0.0235002	0.617152	-0.00296545	0.576841	-0.040271	0.559634	0.05203	0.585301	-0.00153434	0.581357	0.0566877	0.513951
-0.0361751	0.617215	-0.00182984	0.576205	-0.0440789	0.561528	0.0454582	0.584923	-0.0121498	0.582494	0.0511123	0.515117
-0.0476768	0.617278	-0.00328071	0.575569	-0.0468721	0.563422	0.0377004	0.584544	-0.0174216	0.58363	0.0446907	0.516283
-0.0582897	0.617341	-0.00784733	0.574933	-0.0482658	0.565317	0.0298784	0.584165	-0.0212857	0.584766	0.038462	0.517449
-0.0559928	0.617404	-0.0119949	0.574296	-0.0484357	0.567211	0.0218475	0.583786	-0.0254757	0.585902	0.0320536	0.518615
-0.0550026	0.617467	-0.0121286	0.57366	-0.0500667	0.569105	0.015577	0.583407	-0.0300204	0.587038	0.0258232	0.519781
-0.0494737	0.61753	-0.00984614	0.573024	-0.0515469	0.571	0.0122237	0.583028	-0.0313506	0.588175	0.0200698	0.520947
-0.0478223	0.617594	-0.00929342	0.572388	-0.052361	0.572894	0.0122666	0.582649	-0.0333623	0.589311	0.015076	0.522113
-0.0507678	0.617657	-0.011294	0.571752	-0.0522941	0.574788	0.0135481	0.58227	-0.0374276	0.590447	0.00981852	0.523279
-0.0576399	0.61772	-0.0170702	0.571115	-0.0525599	0.576683	0.0146232	0.581891	-0.0377058	0.591583	0.00523576	0.524445
-0.0723922	0.617783	-0.0222235	0.570479	-0.0534059	0.578577	0.0152005	0.581512	-0.0354675	0.59272	0.00143988	0.525611
-0.079432	0.617846	-0.023114	0.569843	-0.0533416	0.580471	0.0167023	0.581133	-0.0393141	0.593856	-0.000532467	0.526776
-0.0797983	0.617909	-0.0203402	0.569207	-0.052125	0.582365	0.0174785	0.580754	-0.0451226	0.594992	-0.00387854	0.527942
-0.0584472	0.617972	-0.0195552	0.56857	-0.0505425	0.58426	0.0170289	0.580375	-0.0418569	0.596128	-0.00734422	0.529108
-0.050686	0.618035	-0.0212442	0.567934	-0.047797	0.586154	0.0141352	0.579996	-0.0334379	0.597264	-0.010619	0.530274
-0.062226	0.618098	-0.0200507	0.567298	-0.0456541	0.588048	0.0112341	0.579617	-0.0272262	0.598401	-0.0137863	0.53144
-0.0718795	0.618161	-0.0160033	0.566662	-0.0437097	0.589943	0.0133049	0.579238	-0.0245939	0.599537	-0.016408	0.532606
-0.0791712	0.618224	-0.0144958	0.566025	-0.0427205	0.591837	0.0192313	0.578859	-0.022344	0.600673	-0.0186651	0.533772
-0.0792236	0.618287	-0.0194021	0.565389	-0.0431557	0.593731	0.0246168	0.57848	-0.0193193	0.601809	-0.0208848	0.534938
-0.0705185	0.61835	-0.0249338	0.564753	-0.043188	0.595626	0.0314264	0.578101	-0.0187027	0.602945	-0.0224667	0.536104
0.00928708	0.618413	-0.0262412	0.564117	-0.0427217	0.59752	0.0399726	0.577722	-0.0127975	0.604082	-0.0237472	0.53727
0.170844	0.618476	-0.0216076	0.563481	-0.0402765	0.599414	0.0476441	0.577344	-0.00905342	0.605218	-0.0253848	0.538436
0.457846	0.618539	-0.0165513	0.562844	-0.0377824	0.601309	0.0539073	0.576965	-0.00891658	0.606354	-0.0265058	0.539602
0.788113	0.618602	-0.0133453	0.562208	-0.0361944	0.603203	0.064366	0.576586	-0.00539723	0.60749	-0.0279752	0.540768
0.947517	0.618666	-0.0107622	0.561572	-0.0361323	0.605097	0.078166	0.576207	-0.000968145	0.608626	-0.0291764	0.541933
0.814586	0.618729	-0.0135654	0.560936	-0.0336095	0.606992	0.0908672	0.575828	0.000924889	0.609763	-0.0305749	0.543099
0.518376	0.618792	-0.0200599	0.560299	-0.0288047	0.608886	0.0966654	0.575449	0.000176322	0.610899	-0.0320565	0.544265
0.209922	0.618855	-0.0254791	0.559663	-0.0243773	0.61078	0.0886123	0.57507	-0.000283104	0.612035	-0.0335604	0.545431
0.0653228	0.618918	-0.0275599	0.559027	-0.022487	0.612674	0.0691279	0.574691	-5.46265e-05	0.613171	-0.035222	0.546597
0.0423502	0.618981	-0.0252031	0.558391	-0.0210528	0.614569	0.0532758	0.574312	0.00157474	0.614307	-0.0368249	0.547763
0.016077	0.619044	-0.0192151	0.557754	-0.0179541	0.616463	0.0353132	0.573933	-0.00218425	0.615444	-0.038377	0.548929
-0.0130181	0.619107	-0.0156099	0.557118	-0.0122194	0.618357	0.00964182	0.573554	-0.000812784	0.61658	-0.0395746	0.550095
-0.0446779	0.61917	-0.018724	0.556482	-0.0079462	0.620252	-0.0196255	0.573175	0.000311383	0.617716	-0.0405991	0.551261
-0.05162	0.619087	-0.0214229	0.556527	-0.00295605	0.620853	-0.0410943	0.572628	-0.000558192	0.618088	-0.0411146	0.551917
-0.0550469	0.618858	-0.0220097	0.557255	0.00282519	0.620161	-0.0536034	0.571914	-0.00483128	0.617697	-0.0419461	0.552063
-0.0520491	0.618629	-0.0264137	0.557982	0.00892624	0.61947	-0.0598745	0.571199	-0.00287305	0.617305	-0.0418372	0.552209
-0.0470337	0.618401	-0.0287987	0.558709	0.0156502	0.618778	-0.0603107	0.570484	0.00151638	0.616914	-0.0416796	0.552355
-0.0482045	0.618172	-0.0279571	0.559436	0.022723	0.618086	-0.0615082	0.569769	-0.00059267	0.616522	-0.0417421	0.552501
-0.0663432	0.617943	-0.0259066	0.560163	0.0294601	0.617395	-0.0716019	0.569055	-0.0130696	0.616131	-0.0415302	0.552647
-0.0741963	0.617714	-0.0226268	0.56089	0.0325367	0.616703	-0.0819414	0.56834	-0.0223987	0.615739	-0.0411259	0.552793
-0.0585439	0.617485	-0.0215802	0.561617	0.0313511	0.616011	-0.0866184	0.567625	-0.0197664	0.615348	-0.0405529	0.552939
-0.0428507	0.617256	-0.0259631	0.562345	0.026001	0.615319	-0.0818753	0.566911	-0.0131802	0.614956	-0.0396251	0.553085
-0.0473151	0.617027	-0.031475	0.563072	0.0213302	0.614628	-0.0796427	0.566196	-0.0116995	0.614565	-0.0389462	0.553231
-0.0630275	0.616799	-0.0317474	0.563799	0.0208554	0.613936	-0.0849603	0.565481	-0.0144412	0.614173	-0.0377346	0.553377
-0.0608084	0.61657	-0.0287088	0.564526	0.0228908	0.613244	-0.090977	0.564766	-0.0198379	0.613782	-0.0366361	0.553524
-0.0526328	0.616341	-0.0255842	0.565253	0.0211549	0.612553	-0.0944415	0.564052	-0.0246683	0.61339	-0.0354762	0.55367
-0.0600091	0.616112	-0.0224917	0.56598	0.0177818	0.611861	-0.097018	0.563337	-0.0242074	0.612999	-0.0342507	0.553816
-0.059372	0.615883	-0.02071	0.566707	0.0163369	0.611169	-0.0957087	0.562622	-0.0231802	0.612607	-0.0338246	0.553962
-0.0621625	0.615654	-0.0241991	0.567435	0.0220046	0.610478	-0.0921473	0.561908	-0.023176	0.612216	-0.0346044	0.554108
-0.0612232	0.615426	-0.0308662	0.568162	0.030978	0.609786	-0.0720176	0.561193	-0.0269279	0.611824	-0.0296712	0.554254
-0.0633259	0.615197	-0.0331579	0.568889	0.0392292	0.609094	-0.0086774	0.560478	-0.0281389	0.611433	0.00200221	0.5544
-0.0598183	0.614968	-0.0273204	0.569616	0.0434964	0.608403	0.113008	0.559764	-0.0303488	0.611041	0.0856254	0.554546
-0.0633907	0.614739	-0.0215069	0.570343	0.0434041	0.607711	0.261098	0.559049	-0.0308279	0.61065	0.225115	0.554692
-0.0633471	0.61451	-0.0256085	0.57107	0.0365414	0.607019	0.395933	0.558334	-0.0308825	0.610258	0.373163	0.554838
-0.065844	0.614281	-0.034726	0.571797	0.0215387	0.606327	0.495475	0.557619	-0.03218	0.609867	0.43492	0.554984
-0.067548	0.614052	-0.0394955	0.572525	0.00302744	0.605636	0.429879	0.556905	-0.0287292	0.609475	0.363406	0.55513
-0.0612438	0.613824	-0.034736	0.573252	-0.0156769	0.604944	0.20751	0.55619	-0.0276991	0.609084	0.213042	0.555276
-0.0568146	0.613595	-0.0280299	0.573979	-0.0299957	0.604252	0.00920334	0.555475	-0.0323657	0.608692	0.0656321	0.555422
-0.065553	0.613366	-0.0264782	0.574706	-0.037809	0.603561	-0.0743472	0.554761	-0.0319161	0.608301	-0.0294229	0.555568
-0.0583084	0.613137	-0.0272133	0.575433	-0.039056	0.602869	-0.0503354	0.554046	-0.0315802	0.607909	-0.0683949	0.555714
-0.040008	0.612908	-0.0255316	0.57616	-0.0367903	0.602177	-0.00914625	0.553331	-0.0273741	0.607518	-0.0750103	0.555861
-0.0328469	0.612679	-0.0241298	0.576887	-0.0347815	0.601486	-0.00307945	0.552616	-0.0162853	0.607126	-0.0682519	0.556007
-0.0383437	0.61245	-0.0261977	0.577614	-0.0356996	0.600794	-0.0391447	0.551902	-0.00551566	0.606735	-0.0602996	0.556153
-0.0245138	0.612222	-0.0262226	0.578342	-0.0416618	0.600102	-0.0592845	0.551187	0.00165815	0.606343	-0.0534848	0.556299
-0.0298054	0.611993	-0.0246265	0.579069	-0.0493451	0.59941	-0.0627766	0.550472	0.00732179	0.605952	-0.0502912	0.556445
-0.0358996	0.611764	-0.0267785	0.579796	-0.0553076	0.598719	-0.0730676	0.549758	0.0176708	0.60556	-0.0484934	0.556591
-0.031429	0.611535	-0.03087	0.580523	-0.0552723	0.598027	-0.0805297	0.549043	0.0248422	0.605169	-0.0467789	0.556737
-0.0214622	0.611306	-0.0306477	0.58125	-0.0507595	0.597335	-0.0882956	0.548328	0.0299049	0.604777	-0.044879	0.556883
-0.00663491	0.611077	-0.0274752	0.581977	-0.0489999	0.596644	-0.0845273	0.547613	0.0462301	0.604386	-0.0427011	0.557029
0.00014961	0.610849	-0.0271921	0.582704	-0.052863	0.595952	-0.0759102	0.546899	0.0662767	0.603994	-0.0415075	0.557175
0.00930141	0.61062	-0.0283503	0.583432	-0.0603979	0.59526	-0.0671075	0.546184	0.0787564	0.603603	-0.0426905	0.557321
0.0268194	0.610391	-0.0280551	0.584159	-0.0661158	0.594569	-0.063331	0.545469	0.070849	0.603211	-0.0447004	0.557467
0.0334082	0.610162	-0.0286687	0.584886	-0.06623	0.593877	-0.0596371	0.544755	0.0554787	0.60282	-0.0470586	0.557613
0.040531	0.609933	-0.031959	0.585613	-0.0654556	0.593185	-0.0568187	0.54404	0.0495829	0.602428	-0.0493596	0.557759
0.0601277	0.609704	-0.0373947	0.58634	-0.0639043	0.592494	-0.0536257	0.543325	0.0465125	0.602037	-0.0508917	0.557905
0.0729747	0.609475	-0.0402953	0.587067	-0.056512	0.591802	-0.0513517	0.542611	0.0369646	0.601645	-0.0504671	0.558052
0.0747283	0.609247	-0.0418029	0.587794	-0.035152	0.59111	-0.0503352	0.541896	0.0271354	0.601254	-0.0469253	0.558198
0.0801652	0.609018	-0.0431642	0.588522	-0.00249512	0.590418	-0.0513071	0.541181	0.00733601	0.600862	-0.0410407	0.558344
0.080614	0.608789	-0.0428185	0.589249	0.032675	0.589727	-0.0497712	0.540466	-0.0076536	0.600471	-0.0354166	0.55849
0.0798136	0.60856	-0.0382667	0.589976	0.0609579	0.589035	-0.0454604	0.539752	-0.0125786	0.600079	-0.0317979	0.558636
0.0731472	0.608331	-0.0290922	0.590703	0.0823166	0.588343	-0.0407136	0.539037	-0.0204419	0.599688	-0.0293908	0.558782
0.0608238	0.608102	-0.0252204	0.59143	0.104389	0.587652	-0.0373023	0.538322	-0.0303838	0.599296	-0.0278046	0.558928
0.0513424	0.607874	-0.0258026	0.592157	0.139919	0.58696	-0.0336527	0.537608	-0.0361997	0.598905	-0.0262119	0.559074
0.0374509	0.607645	-0.025409	0.592884	0.193591	0.586268	-0.0303091	0.536893	-0.0377681	0.598513	-0.0235996	0.55922
0.0281886	0.607416	-0.0290228	0.593612	0.249914	0.585577	-0.0280678	0.536178	-0.0425187	0.598122	-0.0204579	0.559366
0.0136282	0.607187	-0.0338864	0.594339	0.275311	0.584885	-0.0289243	0.535463	-0.045019	0.59773	-0.0157924	0.559512
0.00984788	0.606958	-0.0378927	0.595066	0.2475	0.584193	-0.0312126	0.534749	-0.050113	0.597339	-0.0102675	0.559658
0.00600447	0.606729	-0.0397381	0.595793	0.160948	0.583502	-0.0306219	0.534034	-0.0497076	0.596947	-0.00398254	0.559804
-0.00927237	0.6065	-0.0332485	0.59652	0.0402271	0.58281	-0.0270306	0.533319	-0.0461297	0.596556	0.00233388	0.55995
-0.0156528	0.606272	-0.0244598	0.597247	-0.0689053	0.582118	-0.0249278	0.532605	-0.0475546	0.596164	0.00918466	0.560096
-0.0218473	0.606043	-0.0212637	0.597974	-0.137801	0.581426	-0.0217681	0.53189	-0.0471758	0.595773	0.0154484	0.560242
-0.023015	0.605814	-0.0232569	0.598702	-0.168651	0.580735	-0.0180484	0.531175	-0.042428	0.595381	0.0209597	0.560389
-0.0115152	0.605585	-0.0254045	0.599429	-0.177547	0.580043	-0.0131979	0.530461	-0.0277063	0.59499	0.0252029	0.560535
-0.0108334	0.605356	-0.0276001	0.600156	-0.177733	0.579351	-0.00770654	0.529746	-0.0100679	0.594598	0.0280262	0.560681
-0.00865307	0.605127	-0.0340175	0.600883	-0.172882	0.57866	-0.00091336	0.529031	-0.00128998	0.594207	0.0290684	0.560827
-0.00454347	0.604898	-0.038019	0.60161	-0.171845	0.577968	0.00545947	0.528316	0.0106641	0.593815	0.0281691	0.560973
-0.0105695	0.60467	-0.037928	0.602337	-0.178887	0.577276	0.0114885	0.527602	0.0961595	0.593424	0.0258362	0.561119
-0.0152385	0.604701	-0.0384597	0.602757	-0.188565	0.576653	0.0158173	0.527675	0.233808	0.593016	0.0221047	0.561338
-0.015572	0.604994	-0.0375674	0.602868	-0.185781	0.576099	0.0197805	0.528537	0.361733	0.592591	0.0178036	0.561632
-0.0185832	0.605286	-0.0378859	0.60298	-0.171237	0.575544	0.0222147	0.529398	0.405072	0.592166	0.0130658	0.561925
-0.0152284	0.605578	-0.0362666	0.603092	-0.146684	0.57499	0.0223934	0.53026	0.258901	0.591742	0.00888604	0.562218
-0.0196182	0.60587	-0.029911	0.603204	-0.121273	0.574435	0.0195987	0.531121	0.0590816	0.591317	0.00463525	0.562511
-0.0298945	0.606162	-0.0253444	0.603316	-0.0939888	0.57388	0.0137624	0.531983	-0.0720468	0.590892	0.001441	0.562804
-0.033943	0.606455	-0.0293855	0.603427	-0.0742104	0.573326	0.00556525	0.532844	-0.099914	0.590468	-0.000786292	0.563098
-0.0372756	0.606747	-0.0353024	0.603539	-0.0521685	0.572771	-0.000532842	0.533706	-0.0756082	0.590043	-0.00249101	0.563391
-0.0415251	0.607039	-0.0374879	0.603651	-0.052824	0.572217	-0.00326356	0.534567	-0.054452	0.589618	-0.0043285	0.563684
-0.0302893	0.607331	-0.0353857	0.603763	-0.0642365	0.571662	-0.00565115	0.535429	-0.0348227	0.589193	-0.00649946	0.563977
-0.0302457	0.607624	-0.0318241	0.603874	-0.0449543	0.571108	-0.00990782	0.53629	-0.0185617	0.588769	-0.00810911	0.56427
-0.0342867	0.607916	-0.0304456	0.603986	-0.0323979	0.570553	-0.0142903	0.537152	-0.0153475	0.588344	-0.00984631	0.564564
-0.0260419	0.608208	-0.0294259	0.604098	-0.0212317	0.569999	-0.0175471	0.538013	-0.0273323	0.587919	-0.0114928	0.564857
-0.03283	0.6085	-0.029936	0.60421	-0.0155112	0.569444	-0.0226816	0.538875	-0.0444648	0.587494	-0.0132073	0.56515
-0.0207616	0.608793	-0.0297995	0.604322	-0.0101555	0.56889	-0.0282012	0.539736	-0.0527479	0.58707	-0.0152794	0.565443
-0.0162524	0.609085	-0.0319782	0.604433	-0.00712429	0.568335	-0.030983	0.540598	-0.0508713	0.586645	-0.0171275	0.565736
-0.016071	0.609377	-0.0382817	0.604545	-0.00237316	0.567781	-0.0293595	0.541459	-0.0464114	0.58622	-0.0194623	0.56603
-0.0155459	0.609669	-0.0443034	0.604657	0.000837547	0.567226	-0.0250973	0.542321	-0.0467758	0.585796	-0.0225761	0.566323
-0.0182676	0.609962	-0.0447824	0.604769	0.00440616	0.566671	-0.0197785	0.543182	-0.0524016	0.585371	-0.0254196	0.566616
-0.0169722	0.610254	-0.0382093	0.60488	0.00552365	0.566117	-0.0137128	0.544044	-0.0556056	0.584946	-0.0281202	0.566909
-0.0148125	0.610546	-0.0289656	0.604992	0.00697629	0.565562	-0.00550144	0.544905	-0.0499619	0.584521	-0.0307048	0.567202
-0.0214881	0.610838	-0.019781	0.605104	0.00751418	0.565008	0.00429152	0.545767	-0.0464599	0.584097	-0.032616	0.567496
-0.0210271	0.61113	-0.0135698	0.605216	0.0107528	0.564453	0.0137096	0.546628	-0.0519368	0.583672	-0.0355381	0.567789
-0.0157308	0.611423	-0.00993206	0.605328	0.0141807	0.563899	0.0226225	0.54749	-0.0551095	0.583247	-0.0374064	0.568082
-0.00473873	0.611715	-0.0116604	0.605439	0.018048	0.563344	0.0286445	0.548351	-0.0532952	0.582823	-0.0393144	0.568375
-0.0149728	0.612007	-0.0153508	0.605551	0.0202483	0.56279	0.0319591	0.549213	-0.0518055	0.582398	-0.0404523	0.568668
-0.0223809	0.612299	-0.0144672	0.605663	0.0221533	0.562235	0.0395991	0.550075	-0.0520443	0.581973	-0.0413876	0.568962
-0.0256348	0.612592	-0.00943246	0.605775	0.0246582	0.561681	0.0529958	0.550936	-0.0532591	0.581548	-0.043334	0.569255
-0.0304428	0.612884	-0.00355171	0.605886	0.0296897	0.561126	0.0654463	0.551798	-0.0557628	0.581124	-0.0456513	0.569548
-0.00835948	0.613176	0.000231008	0.605998	0.0345567	0.560572	0.0743308	0.552659	-0.0531694	0.580699	-0.0383832	0.569841
-0.00758502	0.613468	0.00381549	0.60611	0.0394777	0.560017	0.0780951	0.553521	-0.0460749	0.580274	0.00160553	0.570134
-0.0235817	0.613761	0.011235	0.606222	0.0432852	0.559462	0.0691347	0.554382	-0.0447579	0.579849	0.0959491	0.570428
-0.0226513	0.614053	0.020766	0.606334	0.0477029	0.558908	0.04581	0.555244	-0.0477686	0.579425	0.241255	0.570721
-0.0191169	0.614345	0.0241255	0.606445	0.0536786	0.558353	0.0206498	0.556105	-0.0437429	0.579	0.379537	0.571014
-0.0278916	0.614637	0.019343	0.606557	0.0614511	0.557799	-0.00124722	0.556967	-0.0383018	0.578575	0.417009	0.571307
-0.0301199	0.61493	0.0148158	0.606669	0.0678397	0.557244	-0.0205914	0.557828	-0.0387514	0.578151	0.325229	0.5716
-0.0200315	0.615222	0.0177737	0.606781	0.0740487	0.55669	-0.0382801	0.55869	-0.0389207	0.577726	0.169278	0.571894
-0.0116533	0.615514	0.0282769	0.606892	0.0806614	0.556135	-0.048111	0.559551	-0.035456	0.577301	0.0286255	0.572187
-0.0149533	0.615806	0.0359297	0.607004	0.0890753	0.555581	-0.0560154	0.560413	-0.0297949	0.576876	-0.0559756	0.57248
-0.0181019	0.616098	0.0351673	0.607116	0.0980725	0.555026	-0.0679227	0.561274	-0.029816	0.576452	-0.0873947	0.572773
-0.0386416	0.616391	0.0331932	0.607228	0.107184	0.554472	-0.0792348	0.562136	-0.0311634	0.576027	-0.0899221	0.573066
-0.036992	0.616683	0.0282048	0.607339	0.114066	0.553917	-0.0813826	0.562997	-0.0297555	0.575602	-0.0817597	0.57336
-0.0263831	0.616975	0.0164302	0.607451	0.120183	0.553363	-0.077458	0.563859	-0.0211894	0.575177	-0.0725185	0.573653
-0.0183812	0.617267	0.00771617	0.607563	0.124905	0.552808	-0.0779023	0.56472	-0.0130294	0.574753	-0.0660836	0.573946
-0.0115612	0.61756	0.00527989	0.607675	0.130599	0.552253	-0.0830189	0.565582	-0.00940782	0.574328	-0.0622552	0.574239
-0.0285334	0.617852	0.00460668	0.607787	0.135459	0.551699	-0.0834264	0.566443	-0.00847714	0.573903	-0.0603231	0.574532
-0.0427956	0.618144	0.00145118	0.607898	0.139149	0.551144	-0.0781866	0.567305	-0.000458736	0.573479	-0.0585478	0.574826
-0.0390168	0.618436	-0.00287202	0.60801	0.140481	0.55059	-0.0694407	0.568166	0.0130214	0.573054	-0.0575991	0.575119
-0.0375764	0.618729	-0.0109389	0.608122	0.139093	0.550035	-0.0695869	0.569028	0.0250236	0.572629	-0.0564452	0.575412
-0.0282948	0.619021	-0.0207293	0.608234	0.135795	0.549481	-0.0818467	0.569889	0.0325919	0.572204	-0.0556698	0.575705
-0.0243243	0.619313	-0.0246182	0.608345	0.131522	0.548926	-0.0913986	0.570751	0.0389537	0.57178	-0.0546856	0.575998
-0.0269626	0.619605	-0.0243086	0.608457	0.126317	0.548372	-0.0969124	0.571612	0.0505657	0.571355	-0.0536091	0.576292
-0.0369466	0.619897	-0.0263762	0.608569	0.119821	0.547817	-0.0881782	0.572474	0.0656037	0.57093	-0.0523273	0.576585
-0.0419527	0.62019	-0.0282065	0.608681	0.112766	0.547263	-0.0452907	0.573335	0.0732126	0.570506	-0.0509875	0.576878
-0.0295238	0.620482	-0.0297228	0.608793	0.106152	0.546708	0.0349121	0.574197	0.0809145	0.570081	-0.0495877	0.577171
-0.0235233	0.620774	-0.0350783	0.608904	0.0994588	0.546154	0.157906	0.575058	0.088015	0.569656	-0.0482981	0.577464
-0.033847	0.621066	-0.0393812	0.609016	0.0922951	0.545599	0.292969	0.57592	0.0905699	0.569231	-0.0466659	0.577758
-0.0348168	0.621359	-0.0401521	0.609128	0.0838733	0.545044	0.435068	0.576782	0.0892887	0.568807	-0.0456728	0.578051
-0.0329728	0.621651	-0.0382315	0.60924	0.0742768	0.54449	0.505027	0.577643	0.0917272	0.568382	-0.0438781	0.578344
-0.0358184	0.621943	-0.0382452	0.609351	0.0637465	0.543935	0.372873	0.578505	0.0960812	0.567957	-0.0417536	0.578637
-0.0354004	0.622235	-0.0449694	0.609463	0.0516475	0.543381	0.144818	0.579366	0.0960479	0.567532	-0.0386016	0.57893
-0.0317467	0.622528	-0.0525261	0.609575	0.0381294	0.542826	-0.0205748	0.580228	0.0965356	0.567108	-0.0352977	0.579224
-0.0365795	0.62282	-0.0529057	0.609687	0.0248095	0.542272	-0.0672558	0.581089	0.0948606	0.566683	-0.0310804	0.579517
-0.031128	0.623112	-0.0492288	0.609799	0.0118839	0.541717	-0.0240633	0.581951	0.0920228	0.566258	-0.0264872	0.57981
-0.0297386	0.62303	-0.0477184	0.609353	0.00173732	0.542373	0.0167591	0.582166	0.0885508	0.566473	-0.0219332	0.57991
-0.0296176	0.622574	-0.048072	0.60835	-0.00619414	0.54424	0.0137327	0.581735	0.0839964	0.567328	-0.0185209	0.579815
-0.0323902	0.622117	-0.0502762	0.607347	-0.0122398	0.546106	-0.0163437	0.581304	0.0769853	0.568183	-0.0151259	0.579721
-0.049668	0.621661	-0.0540593	0.606344	-0.0171481	0.547972	-0.0428844	0.580873	0.0656672	0.569038	-0.00990912	0.579627
-0.0436332	0.621205	-0.0554473	0.605341	-0.0222037	0.549839	-0.0554284	0.580442	0.058718	0.569892	-0.00390758	0.579533
-0.0318114	0.620748	-0.0515662	0.604338	-0.0272291	0.551705	-0.0627794	0.580011	0.0593267	0.570747	0.00190305	0.579439
-0.0281787	0.620292	-0.0447983	0.603335	-0.0317404	0.553571	-0.0656675	0.57958	0.0514966	0.571602	0.00839844	0.579345
-0.0289923	0.619836	-0.0432848	0.602332	-0.0351345	0.555438	-0.0591819	0.579149	0.039377	0.572456	0.0141932	0.579251
-0.0242066	0.619379	-0.0475078	0.601329	-0.0370568	0.557304	-0.050924	0.578718	0.0314956	0.573311	0.0188044	0.579157
-0.0016735	0.618923	-0.0517875	0.600326	-0.039281	0.559171	-0.0517587	0.578287	0.0262848	0.574166	0.0208698	0.579063
0.0140115	0.618467	-0.0524986	0.599323	-0.0434583	0.561037	-0.0556239	0.577857	0.0169509	0.575021	0.0207287	0.578969
0.0205207	0.61801	-0.0557679	0.59832	-0.0505904	0.562903	-0.0584986	0.577426	0.0106659	0.575875	0.0183809	0.578874
0.028509	0.617554	-0.0629377	0.597317	-0.0564382	0.56477	-0.0579918	0.576995	0.00716024	0.57673	0.0144176	0.57878
0.0316275	0.617098	-0.0599934	0.596314	-0.0593584	0.566636	-0.0559504	0.576564	-0.00282318	0.577585	0.00948879	0.578686
0.0353331	0.616641	-0.0446443	0.595311	-0.0584327	0.568503	-0.0532419	0.576133	-0.00836645	0.57844	0.0052935	0.578592
0.0479362	0.616185	-0.0357146	0.594308	-0.0551032	0.570369	-0.0502946	0.575702	-0.0117163	0.579294	0.00164541	0.578498
0.0573343	0.615729	-0.0432335	0.593305	-0.0513333	0.572235	-0.0477897	0.575271	-0.0178549	0.580149	-0.000548315	0.578404
0.0541068	0.615272	-0.062686	0.592302	-0.0490569	0.574102	-0.0471743	0.57484	-0.0207935	0.581004	-0.00275396	0.57831
0.0469144	0.614816	-0.0783208	0.591299	-0.0495419	0.575968	-0.0472678	0.574409	-0.0213883	0.581858	-0.00577369	0.578216
0.0343428	0.61436	-0.0856767	0.590296	-0.0514594	0.577835	-0.0487971	0.573978	-0.0279577	0.582713	-0.00861033	0.578122
0.0232543	0.613903	-0.0820298	0.589293	-0.0538951	0.579701	-0.0491033	0.573547	-0.0329526	0.583568	-0.0113031	0.578028
0.00733608	0.613447	-0.0553493	0.58829	-0.0563816	0.581567	-0.0474788	0.573116	-0.0318268	0.584423	-0.0142455	0.577934
-0.00014456	0.612991	-0.0054746	0.587287	-0.0567141	0.583434	-0.0429503	0.572685	-0.0338849	0.585277	-0.0161611	0.577839
-0.00561677	0.612534	0.053693	0.586284	-0.0552578	0.5853	-0.0374966	0.572254	-0.0377665	0.586132	-0.0182674	0.577745
-0.024614	0.612078	0.104445	0.585281	-0.0520577	0.587167	-0.0337218	0.571823	-0.0438848	0.586987	-0.0202887	0.577651
-0.0387836	0.611622	0.12431	0.584278	-0.0485491	0.589033	-0.0319616	0.571392	-0.041062	0.587842	-0.0220536	0.577557
-0.0335006	0.611166	0.103736	0.583275	-0.0465023	0.590899	-0.0291858	0.570962	-0.0338825	0.588696	-0.0239224	0.577463
-0.0364464	0.610709	0.0470321	0.582272	-0.0470799	0.592766	-0.0249459	0.570531	-0.0305918	0.589551	-0.0256507	0.577369
-0.0598768	0.610253	-0.0316367	0.581269	-0.0491836	0.594632	-0.0195422	0.5701	-0.0316538	0.590406	-0.0290264	0.577275
-0.0658122	0.609797	-0.118924	0.580266	-0.0517085	0.596498	-0.0144299	0.569669	-0.0335991	0.591261	-0.0310296	0.577181
-0.0654496	0.60934	-0.195837	0.579263	-0.0524334	0.598365	-0.0116946	0.569238	-0.0273017	0.592115	-0.0186761	0.577087
-0.060046	0.608884	-0.250385	0.57826	-0.05205	0.600231	-0.0119373	0.568807	-0.0192242	0.59297	0.032129	0.576993
-0.0629638	0.608428	-0.282115	0.577257	-0.0499051	0.602098	-0.0128539	0.568376	-0.0165697	0.593825	0.136518	0.576898
-0.0719357	0.607971	-0.290415	0.576254	-0.0462892	0.603964	-0.00914061	0.567945	-0.0184888	0.594679	0.275423	0.576804
-0.0798726	0.607515	-0.273768	0.575251	-0.0425249	0.60583	0.000235193	0.567514	-0.0136971	0.595534	0.374343	0.57671
-0.0851019	0.607059	-0.236875	0.574248	-0.0401485	0.607697	0.0102828	0.567083	-0.00595817	0.596389	0.359766	0.576616
-0.0722164	0.606602	-0.19066	0.573246	-0.0399247	0.609563	0.0196956	0.566652	-0.00105936	0.597244	0.244602	0.576522
-0.0752558	0.606146	-0.143321	0.572243	-0.041266	0.61143	0.0247751	0.566221	-1.4072e-05	0.598098	0.101265	0.576428
-0.0743275	0.60569	-0.101681	0.57124	-0.0424008	0.613296	0.0248483	0.56579	-0.000258612	0.598953	-0.00885642	0.576334
-0.0679458	0.605233	-0.0700434	0.570237	-0.0428928	0.615162	0.02196	0.565359	0.000853716	0.599808	-0.0656357	0.57624
-0.0746813	0.604777	-0.0487499	0.569234	-0.0426696	0.617029	0.0195882	0.564928	0.00518279	0.600663	-0.0829937	0.576146
-0.0951213	0.604321	-0.0370059	0.568231	-0.0413786	0.618895	0.0176789	0.564498	0.00904938	0.601517	-0.0817119	0.576052
-0.112176	0.603864	-0.03316	0.567228	-0.0386937	0.620762	0.0168227	0.564067	0.00631474	0.602372	-0.0743029	0.575958
-0.111032	0.603408	-0.0290528	0.566225	-0.0353721	0.622628	0.0146661	0.563636	0.00286403	0.603227	-0.0675185	0.575863
-0.0454334	0.602952	-0.0238955	0.565222	-0.0331611	0.624494	0.0123484	0.563205	0.00507655	0.604082	-0.0633901	0.575769
0.0401943	0.602495	-0.0214365	0.564219	-0.031518	0.626361	0.0113538	0.562774	0.00774043	0.604936	-0.0607325	0.575675
0.229798	0.602039	-0.0197513	0.563216	-0.0305933	0.628227	0.00920493	0.562343	0.00535349	0.605791	-0.05917	0.575581
0.553287	0.601583	-0.017431	0.562213	-0.0311204	0.630094	0.00465517	0.561912	0.00109447	0.606646	-0.058462	0.575487
0.858522	0.601126	-0.0172891	0.56121	-0.0300538	0.63196	0.00142507	0.561481	4.23845e-05	0.6075	-0.0576154	0.575393
0.962872	0.60067	-0.0172022	0.560207	-0.0260257	0.633826	0.000257608	0.56105	-0.00176488	0.608355	-0.0562846	0.575299
0.773288	0.600214	-0.0174405	0.559204	-0.0209046	0.635693	0.000155783	0.560619	-0.00771129	0.60921	-0.0551207	0.575205
0.451439	0.599757	-0.0191232	0.558201	-0.0159973	0.637559	-0.000431909	0.560188	-0.00807349	0.610065	-0.0539851	0.575111
0.190038	0.599301	-0.0190268	0.557198	-0.0112685	0.639425	-0.000385034	0.559757	-0.00588763	0.610919	-0.0526529	0.575017
0.0802647	0.598845	-0.0163799	0.556195	-0.00691968	0.641292	2.86355e-05	0.559326	-0.00514434	0.611774	-0.0511059	0.574922
0.0279218	0.598388	-0.0167794	0.555192	-0.000104861	0.643158	-1.04084e-05	0.558895	-0.0105146	0.612629	-0.0488077	0.574828
0.00572429	0.597932	-0.0176817	0.554189	0.00645964	0.645025	2.15513e-05	0.558464	-0.018098	0.613484	-0.0465836	0.574734
-0.0298706	0.597476	-0.016705	0.553186	0.0146275	0.646891	-8.4165e-05	0.558033	-0.017402	0.614338	-0.0438983	0.57464
-0.0498263	0.597019	-0.0167444	0.552183	0.0223866	0.648757	0.00119541	0.557603	-0.00930029	0.615193	-0.0406674	0.574546
-0.0618208	0.596563	-0.0158524	0.55118	0.0261916	0.650624	0.00797815	0.557172	-0.00834194	0.616048	-0.0377706	0.574452
-0.0646599	0.596107	-0.0122621	0.550177	0.0255016	0.65249	0.0212543	0.556741	-0.015427	0.616903	-0.0351056	0.574358
-0.0753685	0.59565	-0.00643087	0.549174	0.0204523	0.654357	0.0393027	0.55631	-0.0185066	0.617757	-0.032437	0.574264
-0.0751115	0.595194	0.00140558	0.548171	0.0188779	0.656223	0.0535669	0.555879	-0.017462	0.618612	-0.02971	0.57417
-0.0691061	0.594738	0.00706598	0.547168	0.0212676	0.658089	0.0599532	0.555448	-0.0180975	0.619467	-0.0267733	0.574076
-0.0675882	0.594281	0.00752602	0.546165	0.0240403	0.659956	0.0620106	0.555017	-0.0192531	0.620321	-0.0238804	0.573982
-0.059083	0.594053	0.00719971	0.546264	0.0229684	0.660184	0.0682488	0.554837	-0.0206135	0.620429	-0.020668	0.573509
-0.0651458	0.594052	0.00570608	0.547465	0.0197178	0.658774	0.0760513	0.554909	-0.0222237	0.619788	-0.0160416	0.572659
-0.080561	0.594051	0.00490893	0.548666	0.0167449	0.657364	0.0880129	0.554981	-0.0209537	0.619148	-0.00999331	0.571809
-0.0923384	0.59405	0.00348891	0.549867	0.0148051	0.655955	0.101735	0.555052	-0.019721	0.618508	-0.00229137	0.570959
-0.0851864	0.59405	0.00407711	0.551068	0.0150482	0.654545	0.100035	0.555124	-0.0196543	0.617867	0.00669966	0.570108
-0.0755633	0.594049	0.00738489	0.552269	0.0183934	0.653135	0.0833433	0.555196	-0.0207343	0.617227	0.0172488	0.569258
-0.0723075	0.594048	0.0075674	0.55347	0.0194669	0.651725	0.0609543	0.555267	-0.0225423	0.616587	0.0286927	0.568408
-0.0726202	0.594047	0.00423287	0.554671	0.0160386	0.650315	0.0301364	0.555339	-0.0240043	0.615946	0.0391957	0.567558
-0.0773654	0.594046	0.00405148	0.555871	0.00973191	0.648906	-0.00322936	0.555411	-0.0253391	0.615306	0.0473705	0.566707
-0.0751598	0.594045	0.0108425	0.557072	-0.000285045	0.647496	-0.0313722	0.555482	-0.0263856	0.614666	0.0527584	0.565857
-0.0737671	0.594045	0.019753	0.558273	-0.0115855	0.646086	-0.0468314	0.555554	-0.0222718	0.614025	0.0546656	0.565007
-0.0727834	0.594044	0.0217685	0.559474	-0.0234502	0.644676	-0.049625	0.555626	-0.0193979	0.613385	0.0536975	0.564157
-0.0684599	0.594043	0.0209298	0.560675	-0.0337837	0.643266	-0.0547363	0.555697	-0.0191361	0.612745	0.0509848	0.563306
-0.0622256	0.594042	0.0210615	0.561876	-0.0405239	0.641857	-0.0689722	0.555769	-0.0197972	0.612104	0.0470206	0.562456
-0.0530836	0.594041	0.0221154	0.563077	-0.0446144	0.640447	-0.0826167	0.555841	-0.0199851	0.611464	0.0427264	0.561606
-0.0569303	0.59404	0.026173	0.564278	-0.0492541	0.639037	-0.0931905	0.555912	-0.0223928	0.610824	0.03889	0.560756
-0.0649628	0.59404	0.0300953	0.565479	-0.0531029	0.637627	-0.093933	0.555984	-0.0239544	0.610183	0.0350947	0.559905
-0.0625132	0.594039	0.0301376	0.56668	-0.0538769	0.636217	-0.087031	0.556056	-0.0255136	0.609543	0.0315011	0.559055
-0.0559691	0.594038	0.0304733	0.567881	-0.0537833	0.634808	-0.0804566	0.556127	-0.0193153	0.608903	0.0284201	0.558205
-0.0449106	0.594037	0.0333525	0.569082	-0.0575287	0.633398	-0.0790051	0.556199	-0.00729141	0.608262	0.0255554	0.557355
-0.0353042	0.594036	0.0388793	0.570283	-0.0619219	0.631988	-0.0821424	0.556271	0.00347937	0.607622	0.0228763	0.556504
-0.0416825	0.594035	0.0446954	0.571484	-0.0613143	0.630578	-0.083931	0.556342	0.0104189	0.606982	0.0201656	0.555654
-0.0445713	0.594035	0.0454336	0.572685	-0.0569413	0.629168	-0.0903586	0.556414	0.0162584	0.606341	0.0173749	0.554804
-0.0452545	0.594034	0.0434577	0.573886	-0.0512966	0.627759	-0.105802	0.556486	0.0240389	0.605701	0.0141366	0.553954
-0.0575917	0.594033	0.0438435	0.575087	-0.0502863	0.626349	-0.121075	0.556557	0.0327053	0.605061	0.0107805	0.553103
-0.0362731	0.594032	0.048121	0.576288	-0.0563526	0.624939	-0.117587	0.556629	0.0427369	0.60442	0.00798579	0.552253
-0.0173256	0.594031	0.0544085	0.577489	-0.0668768	0.623529	-0.0664227	0.556701	0.0583965	0.60378	0.00513546	0.551403
-0.00628976	0.59403	0.0618482	0.578689	-0.0810256	0.622119	0.0307658	0.556772	0.0790956	0.60314	0.00239401	0.550553
0.00277702	0.59403	0.0679277	0.57989	-0.0885709	0.62071	0.168763	0.556844	0.0792643	0.602499	0.000327821	0.549703
0.00392241	0.594029	0.0721827	0.581091	-0.0827254	0.6193	0.312143	0.556916	0.0665116	0.601859	-0.000276154	0.548852
0.00876724	0.594028	0.076496	0.582292	-0.0630899	0.61789	0.436038	0.556987	0.0529526	0.601219	-0.00257047	0.548002
0.0229619	0.594027	0.0799952	0.583493	-0.0379868	0.61648	0.476652	0.557059	0.0452083	0.600578	-0.00521816	0.547152
0.0400391	0.594026	0.0826024	0.584694	-0.00990315	0.61507	0.326927	0.55713	0.0400139	0.599938	-0.00736355	0.546302
0.0432723	0.594025	0.0845819	0.585895	0.0221499	0.613661	0.10657	0.557202	0.0311033	0.599298	-0.00991813	0.545451
0.0433814	0.594025	0.0883893	0.587096	0.0581624	0.612251	-0.0256691	0.557274	0.0184764	0.598657	-0.012045	0.544601
0.0728562	0.594024	0.0950514	0.588297	0.0881229	0.610841	-0.0518098	0.557345	0.00664335	0.598017	-0.0140449	0.543751
0.0840741	0.594023	0.0998788	0.589498	0.116957	0.609431	-0.0236887	0.557417	-0.00377721	0.597377	-0.0155723	0.542901
0.0987137	0.594022	0.103032	0.590699	0.163331	0.608021	-0.00252408	0.557489	-0.0133265	0.596736	-0.017283	0.54205
0.104204	0.594021	0.108754	0.5919	0.236387	0.606612	-0.0101148	0.55756	-0.0281062	0.596096	-0.0183286	0.5412
0.106536	0.59402	0.119999	0.593101	0.315948	0.605202	-0.0336332	0.557632	-0.0405386	0.595456	-0.01934	0.54035
0.10347	0.59402	0.129657	0.594302	0.362263	0.603792	-0.0457295	0.557704	-0.0403408	0.594815	-0.020126	0.5395
0.0858318	0.594019	0.137882	0.595503	0.339121	0.602382	-0.0490894	0.557775	-0.038027	0.594175	-0.0209898	0.538649
0.0699305	0.594018	0.146603	0.596704	0.238278	0.600972	-0.0571694	0.557847	-0.0397077	0.593535	-0.0215989	0.537799
0.0592393	0.594017	0.153169	0.597905	0.0857296	0.599563	-0.0641589	0.557919	-0.0462893	0.592894	-0.0224654	0.536949
0.0450493	0.594016	0.15341	0.599106	-0.0616756	0.598153	-0.0700585	0.55799	-0.0484291	0.592254	-0.023241	0.536099
0.0413676	0.594016	0.153922	0.600307	-0.165538	0.596743	-0.0718226	0.558062	-0.0444423	0.591614	-0.0239903	0.535248
0.0385765	0.594015	0.159909	0.601507	-0.213544	0.595333	-0.0692221	0.558134	-0.0431032	0.590973	-0.0246062	0.534398
0.0203164	0.594014	0.165595	0.602708	-0.223452	0.593923	-0.0621109	0.558205	-0.0466494	0.590333	-0.0250054	0.533548
-0.000540539	0.594013	0.171678	0.603909	-0.213161	0.592514	-0.0539329	0.558277	-0.051895	0.589693	-0.024916	0.532698
9.89619e-05	0.594012	0.180846	0.60511	-0.200534	0.591104	-0.0459156	0.558349	-0.0450072	0.589052	-0.0247498	0.531847
-0.0122103	0.594011	0.187686	0.606311	-0.191079	0.589694	-0.0417442	0.55842	-0.0195218	0.588412	-0.0244875	0.530997
0.000264987	0.594011	0.191615	0.607512	-0.189024	0.588284	-0.042943	0.558492	-0.00060094	0.587771	-0.0244371	0.530147
0.000865665	0.59401	0.191375	0.608713	-0.186124	0.586874	-0.0472179	0.558564	0.00570071	0.587131	-0.0244669	0.529297
-0.0125089	0.594009	0.187794	0.609914	-0.182853	0.585465	-0.0504718	0.558635	0.0680627	0.586491	-0.0244261	0.528446
-0.00724159	0.594008	0.190418	0.611115	-0.173193	0.584055	-0.0516066	0.558707	0.20707	0.58585	-0.0244928	0.527596
-0.00228138	0.594007	0.196212	0.612316	-0.155223	0.582645	-0.0477047	0.558779	0.345426	0.58521	-0.02432	0.526746
-0.000742855	0.594006	0.2006	0.613517	-0.118306	0.581235	-0.0441237	0.55885	0.421157	0.58457	-0.024819	0.525896
-0.00934465	0.594006	0.20529	0.614718	-0.0810659	0.579825	-0.0424806	0.558922	0.311249	0.583929	-0.0248741	0.525045
-0.0159006	0.594005	0.205899	0.615919	-0.0476482	0.578416	-0.0425689	0.558994	0.0918175	0.583289	-0.0252555	0.524195
-0.012178	0.594004	0.19934	0.61712	-0.0566143	0.577006	-0.0409193	0.559065	-0.0734971	0.582649	-0.0255199	0.523345
-0.00703627	0.594003	0.186594	0.618321	-0.0739126	0.575596	-0.0387398	0.559137	-0.126366	0.582008	-0.0254228	0.522495
0.00375297	0.594002	0.172253	0.619522	-0.0515951	0.574186	-0.0358536	0.559209	-0.0984057	0.581368	-0.0254764	0.521644
-0.0122489	0.594001	0.159858	0.620723	-0.0384175	0.572776	-0.0322535	0.55928	-0.064754	0.580728	-0.025454	0.520794
-0.0211834	0.594001	0.150602	0.621924	-0.0240177	0.571367	-0.0287536	0.559352	-0.0434158	0.580087	-0.0254294	0.519944
-0.0189353	0.5941	0.144878	0.621971	-0.0176795	0.570429	-0.0265097	0.559404	-0.0252145	0.579882	-0.0254112	0.51953
-0.0229998	0.594301	0.138548	0.620866	-0.0131058	0.569963	-0.0241322	0.559437	-0.0262584	0.580111	-0.0260786	0.519554
-0.0238276	0.594501	0.128897	0.61976	-0.0136657	0.569497	-0.023519	0.55947	-0.0435419	0.58034	-0.0261273	0.519577
-0.0187609	0.594701	0.117282	0.618655	-0.0146034	0.569031	-0.0228898	0.559503	-0.0570218	0.580569	-0.0269927	0.5196
-0.0151487	0.594901	0.10185	0.617549	-0.0188214	0.568566	-0.021021	0.559536	-0.0610006	0.580798	-0.0270905	0.519624
-0.01297	0.595101	0.0847768	0.616444	-0.0224385	0.5681	-0.0164928	0.559569	-0.0625422	0.581028	-0.0274658	0.519647
-0.0155194	0.595302	0.0725085	0.615338	-0.025645	0.567634	-0.0113659	0.559602	-0.0627247	0.581257	-0.0275694	0.51967
-0.0225966	0.595502	0.0647609	0.614233	-0.023983	0.567168	-0.00731558	0.559635	-0.0641176	0.581486	-0.0278781	0.519693
-0.0358277	0.595702	0.055624	0.613127	-0.0202154	0.566702	-0.00312831	0.559668	-0.0652624	0.581715	-0.0292331	0.519717
-0.0302148	0.595902	0.0449917	0.612022	-0.0150251	0.566237	0.00240339	0.559701	-0.0672375	0.581944	-0.0310526	0.51974
-0.0159932	0.596103	0.0354946	0.610916	-0.0122127	0.565771	0.00877477	0.559733	-0.06617	0.582173	-0.023143	0.519763
-0.00500342	0.596303	0.0288279	0.609811	-0.00872808	0.565305	0.0142496	0.559766	-0.0670085	0.582403	0.0160834	0.519787
-0.0062106	0.596503	0.026071	0.608706	-0.00512084	0.564839	0.0194073	0.559799	-0.0687928	0.582632	0.103661	0.51981
-0.0144267	0.596703	0.0258691	0.6076	-0.00019799	0.564374	0.0249699	0.559832	-0.070879	0.582861	0.230751	0.519833
-0.0164922	0.596904	0.0250624	0.606495	0.00495593	0.563908	0.0306374	0.559865	-0.0722688	0.58309	0.341752	0.519856
-0.00869602	0.597104	0.0181338	0.605389	0.0116814	0.563442	0.0335365	0.559898	-0.0677385	0.583319	0.358878	0.51988
-0.00904622	0.597304	0.00325631	0.604284	0.0164272	0.562976	0.031976	0.559931	-0.0659036	0.583548	0.269627	0.519903
-0.0238119	0.597504	-0.00933648	0.603178	0.020975	0.56251	0.0274826	0.559964	-0.0648636	0.583777	0.134812	0.519926
-0.0223311	0.597704	-0.0120285	0.602073	0.024569	0.562045	0.0220565	0.559997	-0.0637646	0.584007	0.0186818	0.51995
-0.0175284	0.597905	-0.00732636	0.600967	0.0284225	0.561579	0.0177385	0.56003	-0.062313	0.584236	-0.0484452	0.519973
-0.0190535	0.598105	-0.00256632	0.599862	0.0319055	0.561113	0.0153215	0.560063	-0.0622241	0.584465	-0.0719298	0.519996
-0.0237148	0.598305	-0.00114628	0.598756	0.035221	0.560647	0.0134732	0.560095	-0.0578518	0.584694	-0.0729927	0.520019
-0.0158431	0.598505	-0.00496667	0.597651	0.0390815	0.560182	0.00961191	0.560128	-0.0577881	0.584923	-0.0684068	0.520043
-0.0154214	0.598706	-0.00864846	0.596545	0.0457803	0.559716	0.00359772	0.560161	-0.0583185	0.585152	-0.0658217	0.520066
-0.0134366	0.598906	-0.00847351	0.59544	0.0544924	0.55925	-0.00172081	0.560194	-0.0583342	0.585381	-0.0660056	0.520089
-0.0161783	0.599106	-0.0108541	0.594334	0.0650131	0.558784	-0.00523154	0.560227	-0.0592738	0.585611	-0.0680093	0.520113
-0.0218718	0.599306	-0.0170052	0.593229	0.0741449	0.558318	-0.00710046	0.56026	-0.0538459	0.58584	-0.0704859	0.520136
-0.0229162	0.599507	-0.0207062	0.592123	0.0818105	0.557853	-0.00797293	0.560293	-0.0455394	0.586069	-0.0711979	0.520159
-0.0263451	0.599707	-0.020215	0.591018	0.0895527	0.557387	-0.00815247	0.560326	-0.0408452	0.586298	-0.0690973	0.520183
-0.032695	0.599907	-0.0161591	0.589912	0.0989385	0.556921	-0.00684646	0.560359	-0.0404107	0.586527	-0.0636965	0.520206
-0.0281272	0.600107	-0.0102226	0.588807	0.107297	0.556455	0.000894085	0.560392	-0.0408312	0.586756	-0.0578699	0.520229
-0.0174128	0.600308	-0.00656263	0.587701	0.116222	0.55599	0.0139376	0.560425	-0.0403044	0.586986	-0.0532066	0.520252
-0.0190315	0.600508	-0.00666459	0.586596	0.123868	0.555524	0.0218858	0.560457	-0.0375265	0.587215	-0.0506235	0.520276
-0.0232439	0.600708	-0.0114674	0.58549	0.131351	0.555058	0.0298098	0.56049	-0.0339016	0.587444	-0.0489777	0.520299
-0.0295685	0.600908	-0.0152824	0.584385	0.137291	0.554592	0.0494311	0.560523	-0.0264796	0.587673	-0.0474528	0.520322
-0.0269658	0.601108	-0.0149241	0.583279	0.142103	0.554126	0.0684756	0.560556	-0.0217628	0.587902	-0.0455329	0.520346
-0.0270895	0.601309	-0.0112697	0.582174	0.145185	0.553661	0.0803069	0.560589	-0.0155983	0.588131	-0.0428231	0.520369
-0.0303178	0.601509	-0.00715526	0.581068	0.146838	0.553195	0.089024	0.560622	-0.00380271	0.58836	-0.0398273	0.520392
-0.0259912	0.601709	-0.00515429	0.579963	0.146622	0.552729	0.095628	0.560655	0.0043801	0.58859	-0.036998	0.520415
-0.033572	0.601909	-0.00568743	0.578858	0.146346	0.552263	0.0996254	0.560688	0.0136386	0.588819	-0.0335832	0.520439
-0.0320291	0.60211	-0.00646589	0.577752	0.143229	0.551798	0.096926	0.560721	0.0215396	0.589048	-0.0300985	0.520462
-0.029247	0.60231	-0.00341234	0.576647	0.137341	0.551332	0.0849089	0.560754	0.0308257	0.589277	-0.0269205	0.520485
-0.0224164	0.60251	-0.00225147	0.575541	0.127853	0.550866	0.0627271	0.560787	0.0443898	0.589506	-0.0237083	0.520509
-0.0214543	0.60271	-0.0062349	0.574436	0.116566	0.5504	0.0364332	0.560819	0.0604929	0.589735	-0.0208516	0.520532
-0.0299072	0.602911	-0.0100031	0.57333	0.103565	0.549934	0.0126565	0.560852	0.0690449	0.589964	-0.0165259	0.520555
-0.0329274	0.603111	-0.0110253	0.572225	0.0916214	0.549469	-0.00918922	0.560885	0.0721116	0.590194	-0.0117548	0.520578
[truncated: 2,098 more rows]
